# Supplementary material for: Polyadenine insertion disrupting the G6PC1 gene in German Pinschers with glycogen storage disease type Ia (GSD1A)
Source: Anim Genet. 2021 Oct 5;52(6):900–2. doi: 10.1111/age.13146 (PMC9293233; doi:10.1111/age.13146)
Supplement: Supplementary file 2 — Table␣S2. Private variants in the sequenced dog affected with glycogen storage disease. [file AGE-52-900-s001.xlsx]

## Sheet: Private homozygous variants
Table S2. Private variants in the sequenced dog affected with glycogen storage disease. Private variants were obtained by filtering all variants that were present at least once in 795 control genomes. This resulted in 5'654 homozygous variants for the affected dog. Please note that variants are listed multiple times, if they have predicted effects on more than one transcript.
#CHROM	POS	REF	ALT	FILTER	EFFECT	IMPACT	GENE	GENEID	FEATURE	FEATUREID	BIOTYPE	RANK	HGVS_C	HGVS_P
1	486	A	G	PASS	intergenic_region	MODIFIER	CHR_START-ENPP1	CHR_START-100856150	intergenic_region	CHR_START-100856150		-1	n.486A>G
1	1043105	A	T	PASS	intron_variant	MODIFIER	NFATC1	483925	transcript	XM_005615287.3	protein_coding	10	c.2665+8735T>A
1	1043105	A	T	PASS	intron_variant	MODIFIER	NFATC1	483925	transcript	XM_014120434.1	protein_coding	10	c.2626+8735T>A
1	1043105	A	T	PASS	intron_variant	MODIFIER	NFATC1	483925	transcript	XM_005615289.3	protein_coding	9	c.2469+9042T>A
1	4300062	C	T	PASS	upstream_gene_variant	MODIFIER	ZADH2	476162	transcript	XM_005615306.1	protein_coding	-1	c.-4017C>T
1	4300062	C	T	PASS	upstream_gene_variant	MODIFIER	ZADH2	476162	transcript	XM_022410498.1	protein_coding	-1	c.-10629C>T
1	4300062	C	T	PASS	upstream_gene_variant	MODIFIER	ZADH2	476162	transcript	XM_014121375.2	protein_coding	-1	c.-10629C>T
1	4300062	C	T	PASS	intergenic_region	MODIFIER	LOC111092553-ZADH2	111092553-476162	intergenic_region	111092553-476162		-1	n.4300062C>T
1	4333142	T	C	PASS	intergenic_region	MODIFIER	ZADH2-ZNF407	476162-476164	intergenic_region	476162-476164		-1	n.4333142T>C
1	4426785	C	T	PASS	intron_variant	MODIFIER	ZNF407	476164	transcript	XM_533370.6	protein_coding	8	c.5429-3262G>A
1	5230631	G	A	PASS	intron_variant	MODIFIER	FBXO15	100685224	transcript	XM_014121901.2	protein_coding	8	c.1148-520G>A
1	5230631	G	A	PASS	intron_variant	MODIFIER	FBXO15	100685224	transcript	XM_014121939.2	protein_coding	9	c.*11-520G>A
1	5230631	G	A	PASS	intron_variant	MODIFIER	FBXO15	100685224	transcript	XM_014122019.2	protein_coding	6	c.938-520G>A
1	5230631	G	A	PASS	intron_variant	MODIFIER	FBXO15	100685224	transcript	XM_014121971.2	protein_coding	6	c.922-520G>A
1	5230631	G	A	PASS	intron_variant	MODIFIER	FBXO15	100685224	transcript	XM_022411590.1	protein_coding	8	c.911-520G>A
1	5230631	G	A	PASS	intron_variant	MODIFIER	FBXO15	100685224	transcript	XM_022411536.1	protein_coding	8	c.911-520G>A
1	5240926	C	T	PASS	intergenic_region	MODIFIER	FBXO15-LOC111092948	100685224-111092948	intergenic_region	100685224-111092948		-1	n.5240926C>T
1	5553592	G	GTTT	PASS	downstream_gene_variant	MODIFIER	LOC111092970	111092970	transcript	XR_002620502.1	pseudogene	-1	n.*490_*491insTTT
1	5553592	G	GTTT	PASS	intergenic_region	MODIFIER	LOC111092970-LOC111090571	111092970-111090571	intergenic_region	111092970-111090571		-1	n.5553592_5553593insTTT
1	5629141	T	G	PASS	intron_variant	MODIFIER	LOC111090572	111090572	transcript	XR_002615198.1	pseudogene	1	n.103-4463A>C
1	5691607	G	A	PASS	upstream_gene_variant	MODIFIER	TRNAA-UGC	111090844	transcript	111090844	pseudogene	-1	n.-4975G>A
1	5691607	G	A	PASS	intergenic_region	MODIFIER	LOC111090572-TRNAA-UGC	111090572-111090844	intergenic_region	111090572-111090844		-1	n.5691607G>A
1	6001959	TC	T	PASS	intergenic_region	MODIFIER	LOC100685303-LOC111092976	100685303-111092976	intergenic_region	100685303-111092976		-1	n.6001960delC
1	6253108	C	T	GATKstd	intron_variant	MODIFIER	LOC111093124	111093124	transcript	XR_002620898.1	pseudogene	3	n.665+847G>A
1	6253108	C	T	GATKstd	intron_variant	MODIFIER	LOC111093124	111093124	transcript	XR_002620905.1	pseudogene	5	n.456+847G>A
1	6253108	C	T	GATKstd	intron_variant	MODIFIER	LOC111093124	111093124	transcript	XR_002620919.1	pseudogene	4	n.456+847G>A
1	6253108	C	T	GATKstd	intron_variant	MODIFIER	LOC111093124	111093124	transcript	XR_002620889.1	pseudogene	4	n.464+847G>A
1	8484549	C	T	PASS	intron_variant	MODIFIER	DOK6	476173	transcript	XM_022404583.1	protein_coding	7	c.815-30508G>A
1	9400546	C	T	PASS	downstream_gene_variant	MODIFIER	LOC106557620	106557620	transcript	XR_001314257.2	pseudogene	-1	n.*4172G>A
1	9400546	C	T	PASS	intron_variant	MODIFIER	TMX3	476176	transcript	XM_533381.5	protein_coding	2	c.102-2331C>T
1	9400546	C	T	PASS	intron_variant	MODIFIER	TMX3	476176	transcript	XM_022413500.1	protein_coding	2	c.102-2331C>T
1	9400546	C	T	PASS	intron_variant	MODIFIER	TMX3	476176	transcript	XR_002621962.1	pseudogene	2	n.192-2331C>T
1	9572171	T	TA	PASS	intergenic_region	MODIFIER	TMX3-LOC111090592	476176-111090592	intergenic_region	476176-111090592		-1	n.9572171_9572172insA
1	12238196	C	CTTTCTTTCTTTCTTTCTTTCTTTCTTTCTTTCTTTCTTTCTT	PASS	intergenic_region	MODIFIER	LOC111093733-LOC111093764	111093733-111093764	intergenic_region	111093733-111093764		-1	n.12238196_12238197insTTTCTTTCTTTCTTTCTTTCTTTCTTTCTTTCTTTCTTTCTT
1	12927326	A	G	PASS	intergenic_region	MODIFIER	LOC111090602-LOC111093811	111090602-111093811	intergenic_region	111090602-111093811		-1	n.12927326A>G
1	13143947	G	A	GATKstd	intergenic_region	MODIFIER	LOC111093811-LOC607205	111093811-607205	intergenic_region	111093811-607205		-1	n.13143947G>A
1	13443073	T	A	PASS	intron_variant	MODIFIER	SERPINB11	483953	transcript	XM_022414533.1	protein_coding	4	c.161-14559A>T
1	13443073	T	A	PASS	intron_variant	MODIFIER	SERPINB11	483953	transcript	XR_002622879.1	pseudogene	3	n.339-14559A>T
1	13443073	T	A	PASS	intron_variant	MODIFIER	SERPINB11	483953	transcript	XR_002622847.1	pseudogene	4	n.897-14559A>T
1	13443073	T	A	PASS	intron_variant	MODIFIER	SERPINB11	483953	transcript	XR_002622866.1	pseudogene	4	n.777-14559A>T
1	13443073	T	A	PASS	intron_variant	MODIFIER	SERPINB11	483953	transcript	XR_002622832.1	pseudogene	4	n.710-14559A>T
1	13443073	T	A	PASS	intron_variant	MODIFIER	SERPINB11	483953	transcript	XR_002622910.1	pseudogene	4	n.710-14559A>T
1	13443073	T	A	PASS	intron_variant	MODIFIER	SERPINB11	483953	transcript	XR_002622935.1	pseudogene	4	n.710-14559A>T
1	13443073	T	A	PASS	intron_variant	MODIFIER	SERPINB11	483953	transcript	XR_002622952.1	pseudogene	4	n.710-14559A>T
1	13443073	T	A	PASS	intron_variant	MODIFIER	SERPINB11	483953	transcript	XR_002622978.1	pseudogene	3	n.596-14559A>T
1	13443073	T	A	PASS	intron_variant	MODIFIER	SERPINB11	483953	transcript	XR_002623008.1	pseudogene	4	n.663-14559A>T
1	13443073	T	A	PASS	intron_variant	MODIFIER	SERPINB11	483953	transcript	XR_002623036.1	pseudogene	2	n.525-14559A>T
1	13443073	T	A	PASS	intron_variant	MODIFIER	SERPINB11	483953	transcript	XR_002623048.1	pseudogene	3	n.596-16163A>T
1	13443073	T	A	PASS	intron_variant	MODIFIER	SERPINB11	483953	transcript	XR_002622837.1	pseudogene	5	n.770-14559A>T
1	13443073	T	A	PASS	intron_variant	MODIFIER	SERPINB11	483953	transcript	XR_002622979.1	pseudogene	4	n.833+9590A>T
1	13443073	T	A	PASS	intron_variant	MODIFIER	SERPINB11	483953	transcript	XR_002622993.1	pseudogene	5	n.900+9590A>T
1	14612324	C	T	PASS	intron_variant	MODIFIER	KIAA1468	476181	transcript	XM_005615346.3	protein_coding	19	c.2647-825G>A
1	14612324	C	T	PASS	intron_variant	MODIFIER	KIAA1468	476181	transcript	XM_005615349.3	protein_coding	19	c.2647-825G>A
1	14612324	C	T	PASS	intron_variant	MODIFIER	KIAA1468	476181	transcript	XM_005615348.3	protein_coding	18	c.2623-825G>A
1	14612324	C	T	PASS	intron_variant	MODIFIER	KIAA1468	476181	transcript	XM_005615351.3	protein_coding	17	c.2551-825G>A
1	14612324	C	T	PASS	intron_variant	MODIFIER	KIAA1468	476181	transcript	XM_005615350.3	protein_coding	18	c.2575-825G>A
1	14612324	C	T	PASS	intron_variant	MODIFIER	KIAA1468	476181	transcript	XM_852439.5	protein_coding	18	c.2623-825G>A
1	14612324	C	T	PASS	intron_variant	MODIFIER	KIAA1468	476181	transcript	XM_005615347.3	protein_coding	19	c.2647-825G>A
1	14612324	C	T	PASS	intron_variant	MODIFIER	KIAA1468	476181	transcript	XM_022415673.1	protein_coding	19	c.2647-825G>A
1	14612324	C	T	PASS	intron_variant	MODIFIER	KIAA1468	476181	transcript	XR_002624219.1	pseudogene	19	n.2887-825G>A
1	14710603	G	A	PASS	intron_variant	MODIFIER	PIGN	476182	transcript	XM_005615354.2	protein_coding	7	c.550-2020G>A
1	14710603	G	A	PASS	intron_variant	MODIFIER	PIGN	476182	transcript	XM_005615357.2	protein_coding	7	c.550-2020G>A
1	14710603	G	A	PASS	intron_variant	MODIFIER	PIGN	476182	transcript	XM_022415750.1	protein_coding	8	c.550-2020G>A
1	14710603	G	A	PASS	intron_variant	MODIFIER	PIGN	476182	transcript	XM_533387.5	protein_coding	6	c.550-2020G>A
1	14745646	G	T	PASS	intron_variant	MODIFIER	PIGN	476182	transcript	XM_005615354.2	protein_coding	20	c.1859+997G>T
1	14745646	G	T	PASS	intron_variant	MODIFIER	PIGN	476182	transcript	XM_005615357.2	protein_coding	20	c.1859+997G>T
1	14745646	G	T	PASS	intron_variant	MODIFIER	PIGN	476182	transcript	XM_022415750.1	protein_coding	21	c.1859+997G>T
1	14745646	G	T	PASS	intron_variant	MODIFIER	PIGN	476182	transcript	XM_533387.5	protein_coding	19	c.1859+997G>T
1	14985686	A	G	PASS	5_prime_UTR_variant	MODIFIER	RNF152	609935	transcript	XM_014108067.2	protein_coding	2	c.-83A>G
1	14985686	A	G	PASS	non_coding_transcript_exon_variant	MODIFIER	RNF152	609935	transcript	XR_002624311.1	pseudogene	2	n.245A>G
1	14985686	A	G	PASS	non_coding_transcript_exon_variant	MODIFIER	RNF152	609935	transcript	XR_002624290.1	pseudogene	2	n.245A>G
1	14985686	A	G	PASS	non_coding_transcript_exon_variant	MODIFIER	RNF152	609935	transcript	XR_002624299.1	pseudogene	2	n.245A>G
1	14985686	A	G	PASS	non_coding_transcript_exon_variant	MODIFIER	RNF152	609935	transcript	XR_002624315.1	pseudogene	2	n.245A>G
1	14985686	A	G	PASS	non_coding_transcript_exon_variant	MODIFIER	RNF152	609935	transcript	XR_002624321.1	pseudogene	2	n.245A>G
1	15104431	A	G	PASS	intergenic_region	MODIFIER	LOC111094787-CDH20	111094787-483959	intergenic_region	111094787-483959		-1	n.15104431A>G
1	16285011	A	C	PASS	intergenic_region	MODIFIER	MC4R-LOC100688291	483961-100688291	intergenic_region	483961-100688291		-1	n.16285011A>C
1	17670231	C	A	PASS	intron_variant	MODIFIER	NEDD4L	476189	transcript	XM_014108785.2	protein_coding	18	c.1664-1367G>T
1	17670231	C	A	PASS	intron_variant	MODIFIER	NEDD4L	476189	transcript	XM_014108939.2	protein_coding	15	c.1400-1367G>T
1	17670231	C	A	PASS	intron_variant	MODIFIER	NEDD4L	476189	transcript	XM_014108971.2	protein_coding	17	c.1400-1367G>T
1	17670231	C	A	PASS	intron_variant	MODIFIER	NEDD4L	476189	transcript	XM_022416697.1	protein_coding	18	c.1535-1367G>T
1	17670231	C	A	PASS	intron_variant	MODIFIER	NEDD4L	476189	transcript	XM_005615370.3	protein_coding	16	c.1550-1367G>T
1	17670231	C	A	PASS	intron_variant	MODIFIER	NEDD4L	476189	transcript	XM_005615369.3	protein_coding	17	c.1610-1367G>T
1	17670231	C	A	PASS	intron_variant	MODIFIER	NEDD4L	476189	transcript	XM_005615368.3	protein_coding	17	c.1610-1367G>T
1	17670231	C	A	PASS	intron_variant	MODIFIER	NEDD4L	476189	transcript	XM_005615375.2	protein_coding	16	c.1286-1367G>T
1	17670231	C	A	PASS	intron_variant	MODIFIER	NEDD4L	476189	transcript	XM_014109014.1	protein_coding	18	c.1400-1367G>T
1	17670231	C	A	PASS	intron_variant	MODIFIER	NEDD4L	476189	transcript	XM_533393.5	protein_coding	17	c.1346-1367G>T
1	17702717	C	T	PASS	intron_variant	MODIFIER	NEDD4L	476189	transcript	XM_014108785.2	protein_coding	5	c.250-77G>A
1	17702717	C	T	PASS	intron_variant	MODIFIER	NEDD4L	476189	transcript	XM_014108939.2	protein_coding	2	c.-15-77G>A
1	17702717	C	T	PASS	intron_variant	MODIFIER	NEDD4L	476189	transcript	XM_014108971.2	protein_coding	4	c.-15-77G>A
1	17702717	C	T	PASS	intron_variant	MODIFIER	NEDD4L	476189	transcript	XM_022416697.1	protein_coding	5	c.121-77G>A
1	17702717	C	T	PASS	intron_variant	MODIFIER	NEDD4L	476189	transcript	XM_005615370.3	protein_coding	5	c.250-77G>A
1	17702717	C	T	PASS	intron_variant	MODIFIER	NEDD4L	476189	transcript	XM_005615369.3	protein_coding	5	c.250-77G>A
1	17702717	C	T	PASS	intron_variant	MODIFIER	NEDD4L	476189	transcript	XM_005615368.3	protein_coding	5	c.250-77G>A
1	17702717	C	T	PASS	intron_variant	MODIFIER	NEDD4L	476189	transcript	XM_005615375.2	protein_coding	5	c.-15-77G>A
1	17702717	C	T	PASS	intron_variant	MODIFIER	NEDD4L	476189	transcript	XM_014109014.1	protein_coding	5	c.-15-77G>A
1	17702717	C	T	PASS	intron_variant	MODIFIER	NEDD4L	476189	transcript	XM_533393.5	protein_coding	5	c.-15-77G>A
1	17964364	C	T	PASS	intergenic_region	MODIFIER	NEDD4L-LOC111097471	476189-111097471	intergenic_region	476189-111097471		-1	n.17964364C>T
1	18126306	A	C	PASS	upstream_gene_variant	MODIFIER	LOC111097471	111097471	transcript	111097471	pseudogene	-1	n.-4557T>G
1	18126306	A	C	PASS	intergenic_region	MODIFIER	LOC111097471-ATP8B1	111097471-476190	intergenic_region	111097471-476190		-1	n.18126306A>C
1	18146431	C	T	PASS	intergenic_region	MODIFIER	LOC111097471-ATP8B1	111097471-476190	intergenic_region	111097471-476190		-1	n.18146431C>T
1	18320658	G	GAGCCATCC	PASS	upstream_gene_variant	MODIFIER	NARS	607631	transcript	XM_843967.5	protein_coding	-1	c.-398_-397insAGCCATCC
1	18320658	G	GAGCCATCC	PASS	upstream_gene_variant	MODIFIER	NARS	607631	transcript	XM_014109219.2	protein_coding	-1	c.-398_-397insAGCCATCC
1	18320658	G	GAGCCATCC	PASS	intergenic_region	MODIFIER	LOC111095132-NARS	111095132-607631	intergenic_region	111095132-607631		-1	n.18320658_18320659insAGCCATCC
1	18357516	G	A	PASS	upstream_gene_variant	MODIFIER	FECH	610360	transcript	XM_022416725.1	protein_coding	-1	c.-1084G>A
1	18357516	G	A	PASS	intron_variant	MODIFIER	FECH	610360	transcript	XM_847843.5	protein_coding	2	c.276-1813G>A
1	18381976	G	T	PASS	intron_variant	MODIFIER	FECH	610360	transcript	XM_847843.5	protein_coding	9	c.1159-237G>T
1	18381976	G	T	PASS	intron_variant	MODIFIER	FECH	610360	transcript	XM_022416725.1	protein_coding	8	c.892-237G>T
1	18430855	C	T	PASS	3_prime_UTR_variant	MODIFIER	ONECUT2	483967	transcript	XM_541087.4	protein_coding	2	c.*9317G>A
1	18549312	C	T	PASS	3_prime_UTR_variant	MODIFIER	ST8SIA3	612940	transcript	XM_847888.5	protein_coding	4	c.*944G>A
1	18694970	A	T	PASS	intergenic_region	MODIFIER	ST8SIA3-WDR7	612940-476191	intergenic_region	612940-476191		-1	n.18694970A>T
1	19039262	TAAAAAC	T	PASS	intron_variant	MODIFIER	WDR7	476191	transcript	XM_005615377.3	protein_coding	20	c.3084+699_3084+704delGTTTTT
1	19039262	TAAAAAC	T	PASS	intron_variant	MODIFIER	WDR7	476191	transcript	XM_022416730.1	protein_coding	19	c.3084+699_3084+704delGTTTTT
1	19039262	TAAAAAC	T	PASS	intron_variant	MODIFIER	WDR7	476191	transcript	XM_005615379.3	protein_coding	19	c.3057+699_3057+704delGTTTTT
1	19039262	TAAAAAC	T	PASS	intron_variant	MODIFIER	WDR7	476191	transcript	XM_005615380.3	protein_coding	19	c.2985+699_2985+704delGTTTTT
1	19039262	TAAAAAC	T	PASS	intron_variant	MODIFIER	WDR7	476191	transcript	XM_022416736.1	protein_coding	20	c.3084+699_3084+704delGTTTTT
1	19039262	TAAAAAC	T	PASS	intron_variant	MODIFIER	WDR7	476191	transcript	XM_022416737.1	protein_coding	20	c.3084+699_3084+704delGTTTTT
1	20102948	C	CTTTTTTACTTTTTTTTTTTTTTTTTTTTTG	PASS	intron_variant	MODIFIER	TCF4	403949	transcript	NM_001003268.1	protein_coding	2	c.73+37380_73+37381insTTTTTTACTTTTTTTTTTTTTTTTTTTTTG
1	21631758	G	A	PASS	intergenic_region	MODIFIER	LOC102154621-DCC	102154621-483976	intergenic_region	102154621-483976		-1	n.21631758G>A
1	21665995	T	C	PASS	intergenic_region	MODIFIER	LOC102154621-DCC	102154621-483976	intergenic_region	102154621-483976		-1	n.21665995T>C
1	21829976	A	T	PASS	intron_variant	MODIFIER	DCC	483976	transcript	XM_014110275.2	protein_coding	25	c.3745+3614T>A
1	21829976	A	T	PASS	intron_variant	MODIFIER	DCC	483976	transcript	XM_022416893.1	protein_coding	25	c.3442+3614T>A
1	21829976	A	T	PASS	intron_variant	MODIFIER	DCC	483976	transcript	XM_014110301.2	protein_coding	25	c.3442+3614T>A
1	24476563	C	T	PASS	intron_variant	MODIFIER	RNMT	476200	transcript	XM_005615402.3	protein_coding	9	c.1264-1744G>A
1	24476563	C	T	PASS	intron_variant	MODIFIER	RNMT	476200	transcript	XM_005615403.3	protein_coding	9	c.1264-1744G>A
1	24476563	C	T	PASS	intron_variant	MODIFIER	RNMT	476200	transcript	XM_022416975.1	protein_coding	8	c.1264-1744G>A
1	24476563	C	T	PASS	intron_variant	MODIFIER	RNMT	476200	transcript	XM_005615404.3	protein_coding	9	c.1264-1744G>A
1	24673207	C	A	PASS	intron_variant	MODIFIER	LDLRAD4	483983	transcript	XM_005615405.3	protein_coding	4	c.181+44028G>T
1	24673207	C	A	PASS	intron_variant	MODIFIER	LDLRAD4	483983	transcript	XM_022417014.1	protein_coding	2	c.151+44028G>T
1	24673207	C	A	PASS	intron_variant	MODIFIER	LDLRAD4	483983	transcript	XM_005615408.2	protein_coding	3	c.181+44028G>T
1	24673207	C	A	PASS	intron_variant	MODIFIER	LDLRAD4	483983	transcript	XM_005615407.3	protein_coding	4	c.181+44028G>T
1	24673207	C	A	PASS	intron_variant	MODIFIER	LDLRAD4	483983	transcript	XM_005615409.3	protein_coding	3	c.181+44028G>T
1	24673207	C	A	PASS	intron_variant	MODIFIER	LDLRAD4	483983	transcript	XM_022417005.1	protein_coding	4	c.181+44028G>T
1	24673207	C	A	PASS	intron_variant	MODIFIER	LDLRAD4	483983	transcript	XM_022417001.1	protein_coding	4	c.181+44028G>T
1	24673207	C	A	PASS	intron_variant	MODIFIER	LDLRAD4	483983	transcript	XM_022417011.1	protein_coding	3	c.181+44028G>T
1	24673207	C	A	PASS	intron_variant	MODIFIER	LDLRAD4	483983	transcript	XM_022416999.1	protein_coding	4	c.181+44028G>T
1	24673207	C	A	PASS	intron_variant	MODIFIER	LDLRAD4	483983	transcript	XM_022417023.1	protein_coding	3	c.-51+44028G>T
1	24673207	C	A	PASS	intron_variant	MODIFIER	LDLRAD4	483983	transcript	XM_022417000.1	protein_coding	4	c.181+44028G>T
1	24673207	C	A	PASS	intron_variant	MODIFIER	LDLRAD4	483983	transcript	XM_005615414.3	protein_coding	3	c.-51+44028G>T
1	24673207	C	A	PASS	intron_variant	MODIFIER	LDLRAD4	483983	transcript	XM_005615406.3	protein_coding	5	c.181+44028G>T
1	24673207	C	A	PASS	intron_variant	MODIFIER	LDLRAD4	483983	transcript	XM_022417018.1	protein_coding	3	c.-51+44028G>T
1	24673207	C	A	PASS	intron_variant	MODIFIER	LDLRAD4	483983	transcript	XM_005615412.3	protein_coding	4	c.-51+43380G>T
1	24673207	C	A	PASS	intron_variant	MODIFIER	LDLRAD4	483983	transcript	XM_005615413.3	protein_coding	3	c.-115+44028G>T
1	24673260	C	T	PASS	intron_variant	MODIFIER	LDLRAD4	483983	transcript	XM_005615405.3	protein_coding	4	c.181+43975G>A
1	24673260	C	T	PASS	intron_variant	MODIFIER	LDLRAD4	483983	transcript	XM_022417014.1	protein_coding	2	c.151+43975G>A
1	24673260	C	T	PASS	intron_variant	MODIFIER	LDLRAD4	483983	transcript	XM_005615408.2	protein_coding	3	c.181+43975G>A
1	24673260	C	T	PASS	intron_variant	MODIFIER	LDLRAD4	483983	transcript	XM_005615407.3	protein_coding	4	c.181+43975G>A
1	24673260	C	T	PASS	intron_variant	MODIFIER	LDLRAD4	483983	transcript	XM_005615409.3	protein_coding	3	c.181+43975G>A
1	24673260	C	T	PASS	intron_variant	MODIFIER	LDLRAD4	483983	transcript	XM_022417005.1	protein_coding	4	c.181+43975G>A
1	24673260	C	T	PASS	intron_variant	MODIFIER	LDLRAD4	483983	transcript	XM_022417001.1	protein_coding	4	c.181+43975G>A
1	24673260	C	T	PASS	intron_variant	MODIFIER	LDLRAD4	483983	transcript	XM_022417011.1	protein_coding	3	c.181+43975G>A
1	24673260	C	T	PASS	intron_variant	MODIFIER	LDLRAD4	483983	transcript	XM_022416999.1	protein_coding	4	c.181+43975G>A
1	24673260	C	T	PASS	intron_variant	MODIFIER	LDLRAD4	483983	transcript	XM_022417023.1	protein_coding	3	c.-51+43975G>A
1	24673260	C	T	PASS	intron_variant	MODIFIER	LDLRAD4	483983	transcript	XM_022417000.1	protein_coding	4	c.181+43975G>A
1	24673260	C	T	PASS	intron_variant	MODIFIER	LDLRAD4	483983	transcript	XM_005615414.3	protein_coding	3	c.-51+43975G>A
1	24673260	C	T	PASS	intron_variant	MODIFIER	LDLRAD4	483983	transcript	XM_005615406.3	protein_coding	5	c.181+43975G>A
1	24673260	C	T	PASS	intron_variant	MODIFIER	LDLRAD4	483983	transcript	XM_022417018.1	protein_coding	3	c.-51+43975G>A
1	24673260	C	T	PASS	intron_variant	MODIFIER	LDLRAD4	483983	transcript	XM_005615412.3	protein_coding	4	c.-51+43327G>A
1	24673260	C	T	PASS	intron_variant	MODIFIER	LDLRAD4	483983	transcript	XM_005615413.3	protein_coding	3	c.-115+43975G>A
1	24673264	CTGCATCCACCCTGTGGCCACCTGCATACACTG	C	PASS	intron_variant	MODIFIER	LDLRAD4	483983	transcript	XM_005615405.3	protein_coding	4	c.181+43939_181+43970delCAGTGTATGCAGGTGGCCACAGGGTGGATGCA
1	24673264	CTGCATCCACCCTGTGGCCACCTGCATACACTG	C	PASS	intron_variant	MODIFIER	LDLRAD4	483983	transcript	XM_022417014.1	protein_coding	2	c.151+43939_151+43970delCAGTGTATGCAGGTGGCCACAGGGTGGATGCA
1	24673264	CTGCATCCACCCTGTGGCCACCTGCATACACTG	C	PASS	intron_variant	MODIFIER	LDLRAD4	483983	transcript	XM_005615408.2	protein_coding	3	c.181+43939_181+43970delCAGTGTATGCAGGTGGCCACAGGGTGGATGCA
1	24673264	CTGCATCCACCCTGTGGCCACCTGCATACACTG	C	PASS	intron_variant	MODIFIER	LDLRAD4	483983	transcript	XM_005615407.3	protein_coding	4	c.181+43939_181+43970delCAGTGTATGCAGGTGGCCACAGGGTGGATGCA
1	24673264	CTGCATCCACCCTGTGGCCACCTGCATACACTG	C	PASS	intron_variant	MODIFIER	LDLRAD4	483983	transcript	XM_005615409.3	protein_coding	3	c.181+43939_181+43970delCAGTGTATGCAGGTGGCCACAGGGTGGATGCA
1	24673264	CTGCATCCACCCTGTGGCCACCTGCATACACTG	C	PASS	intron_variant	MODIFIER	LDLRAD4	483983	transcript	XM_022417005.1	protein_coding	4	c.181+43939_181+43970delCAGTGTATGCAGGTGGCCACAGGGTGGATGCA
1	24673264	CTGCATCCACCCTGTGGCCACCTGCATACACTG	C	PASS	intron_variant	MODIFIER	LDLRAD4	483983	transcript	XM_022417001.1	protein_coding	4	c.181+43939_181+43970delCAGTGTATGCAGGTGGCCACAGGGTGGATGCA
1	24673264	CTGCATCCACCCTGTGGCCACCTGCATACACTG	C	PASS	intron_variant	MODIFIER	LDLRAD4	483983	transcript	XM_022417011.1	protein_coding	3	c.181+43939_181+43970delCAGTGTATGCAGGTGGCCACAGGGTGGATGCA
1	24673264	CTGCATCCACCCTGTGGCCACCTGCATACACTG	C	PASS	intron_variant	MODIFIER	LDLRAD4	483983	transcript	XM_022416999.1	protein_coding	4	c.181+43939_181+43970delCAGTGTATGCAGGTGGCCACAGGGTGGATGCA
1	24673264	CTGCATCCACCCTGTGGCCACCTGCATACACTG	C	PASS	intron_variant	MODIFIER	LDLRAD4	483983	transcript	XM_022417023.1	protein_coding	3	c.-51+43939_-51+43970delCAGTGTATGCAGGTGGCCACAGGGTGGATGCA
1	24673264	CTGCATCCACCCTGTGGCCACCTGCATACACTG	C	PASS	intron_variant	MODIFIER	LDLRAD4	483983	transcript	XM_022417000.1	protein_coding	4	c.181+43939_181+43970delCAGTGTATGCAGGTGGCCACAGGGTGGATGCA
1	24673264	CTGCATCCACCCTGTGGCCACCTGCATACACTG	C	PASS	intron_variant	MODIFIER	LDLRAD4	483983	transcript	XM_005615414.3	protein_coding	3	c.-51+43939_-51+43970delCAGTGTATGCAGGTGGCCACAGGGTGGATGCA
1	24673264	CTGCATCCACCCTGTGGCCACCTGCATACACTG	C	PASS	intron_variant	MODIFIER	LDLRAD4	483983	transcript	XM_005615406.3	protein_coding	5	c.181+43939_181+43970delCAGTGTATGCAGGTGGCCACAGGGTGGATGCA
1	24673264	CTGCATCCACCCTGTGGCCACCTGCATACACTG	C	PASS	intron_variant	MODIFIER	LDLRAD4	483983	transcript	XM_022417018.1	protein_coding	3	c.-51+43939_-51+43970delCAGTGTATGCAGGTGGCCACAGGGTGGATGCA
1	24673264	CTGCATCCACCCTGTGGCCACCTGCATACACTG	C	PASS	intron_variant	MODIFIER	LDLRAD4	483983	transcript	XM_005615412.3	protein_coding	4	c.-51+43291_-51+43322delCAGTGTATGCAGGTGGCCACAGGGTGGATGCA
1	24673264	CTGCATCCACCCTGTGGCCACCTGCATACACTG	C	PASS	intron_variant	MODIFIER	LDLRAD4	483983	transcript	XM_005615413.3	protein_coding	3	c.-115+43939_-115+43970delCAGTGTATGCAGGTGGCCACAGGGTGGATGCA
1	24680556	T	C	PASS	intron_variant	MODIFIER	LDLRAD4	483983	transcript	XM_005615405.3	protein_coding	4	c.181+36679A>G
1	24680556	T	C	PASS	intron_variant	MODIFIER	LDLRAD4	483983	transcript	XM_022417014.1	protein_coding	2	c.151+36679A>G
1	24680556	T	C	PASS	intron_variant	MODIFIER	LDLRAD4	483983	transcript	XM_005615408.2	protein_coding	3	c.181+36679A>G
1	24680556	T	C	PASS	intron_variant	MODIFIER	LDLRAD4	483983	transcript	XM_005615407.3	protein_coding	4	c.181+36679A>G
1	24680556	T	C	PASS	intron_variant	MODIFIER	LDLRAD4	483983	transcript	XM_005615409.3	protein_coding	3	c.181+36679A>G
1	24680556	T	C	PASS	intron_variant	MODIFIER	LDLRAD4	483983	transcript	XM_022417005.1	protein_coding	4	c.181+36679A>G
1	24680556	T	C	PASS	intron_variant	MODIFIER	LDLRAD4	483983	transcript	XM_022417001.1	protein_coding	4	c.181+36679A>G
1	24680556	T	C	PASS	intron_variant	MODIFIER	LDLRAD4	483983	transcript	XM_022417011.1	protein_coding	3	c.181+36679A>G
1	24680556	T	C	PASS	intron_variant	MODIFIER	LDLRAD4	483983	transcript	XM_022416999.1	protein_coding	4	c.181+36679A>G
1	24680556	T	C	PASS	intron_variant	MODIFIER	LDLRAD4	483983	transcript	XM_022417023.1	protein_coding	3	c.-51+36679A>G
1	24680556	T	C	PASS	intron_variant	MODIFIER	LDLRAD4	483983	transcript	XM_022417000.1	protein_coding	4	c.181+36679A>G
1	24680556	T	C	PASS	intron_variant	MODIFIER	LDLRAD4	483983	transcript	XM_005615414.3	protein_coding	3	c.-51+36679A>G
1	24680556	T	C	PASS	intron_variant	MODIFIER	LDLRAD4	483983	transcript	XM_005615406.3	protein_coding	5	c.181+36679A>G
1	24680556	T	C	PASS	intron_variant	MODIFIER	LDLRAD4	483983	transcript	XM_022417018.1	protein_coding	3	c.-51+36679A>G
1	24680556	T	C	PASS	intron_variant	MODIFIER	LDLRAD4	483983	transcript	XM_005615412.3	protein_coding	4	c.-51+36031A>G
1	24680556	T	C	PASS	intron_variant	MODIFIER	LDLRAD4	483983	transcript	XM_005615413.3	protein_coding	3	c.-115+36679A>G
1	25632955	A	T	PASS	intergenic_region	MODIFIER	STX7-VNN1	483987-442973	intergenic_region	483987-442973		-1	n.25632955A>T
1	25680123	AT	A	PASS	intron_variant	MODIFIER	VNN1	442973	transcript	NM_001003372.1	protein_coding	8	c.1084-408delA
1	25680125	T	G	PASS	intron_variant	MODIFIER	VNN1	442973	transcript	NM_001003372.1	protein_coding	8	c.1084-409A>C
1	25732577	T	C	PASS	upstream_gene_variant	MODIFIER	LOC102155259	102155259	transcript	XM_005615683.3	protein_coding	-1	c.-2994T>C
1	25732577	T	C	PASS	intergenic_region	MODIFIER	VNN1-LOC102155259	442973-102155259	intergenic_region	442973-102155259		-1	n.25732577T>C
1	26133172	A	T	PASS	intergenic_region	MODIFIER	LOC111095280-EYA4	111095280-483991	intergenic_region	111095280-483991		-1	n.26133172A>T
1	28390323	GA	G	PASS	intergenic_region	MODIFIER	LOC102153582-PDE7B	102153582-483996	intergenic_region	102153582-483996		-1	n.28390324delA
1	28519688	A	T	PASS	intron_variant	MODIFIER	PDE7B	483996	transcript	XM_541113.6	protein_coding	1	c.21+39622A>T
1	28917065	A	G	PASS	intergenic_region	MODIFIER	LOC106558576-MAP7	106558576-476214	intergenic_region	106558576-476214		-1	n.28917065A>G
1	28917070	G	A	GATKstd	intergenic_region	MODIFIER	LOC106558576-MAP7	106558576-476214	intergenic_region	106558576-476214		-1	n.28917070G>A
1	29935463	A	G	PASS	intergenic_region	MODIFIER	OLIG3-LOC111090650	484005-111090650	intergenic_region	484005-111090650		-1	n.29935463A>G
1	31433622	G	A	PASS	intron_variant	MODIFIER	TXLNB	476224	transcript	XM_533429.6	protein_coding	7	c.1083+1507C>T
1	32413409	A	G	PASS	intergenic_region	MODIFIER	LOC111090654-LOC611622	111090654-611622	intergenic_region	111090654-611622		-1	n.32413409A>G
1	32421677	C	A	PASS	intergenic_region	MODIFIER	LOC111090654-LOC611622	111090654-611622	intergenic_region	111090654-611622		-1	n.32421677C>A
1	32531299	CT	C	PASS	intergenic_region	MODIFIER	LOC611622-LOC106558957	611622-106558957	intergenic_region	611622-106558957		-1	n.32531300delT
1	32548691	C	A	PASS	intergenic_region	MODIFIER	LOC106558957-LOC106558612	106558957-106558612	intergenic_region	106558957-106558612		-1	n.32548691C>A
1	32576290	G	A	PASS	intergenic_region	MODIFIER	LOC106558957-LOC106558612	106558957-106558612	intergenic_region	106558957-106558612		-1	n.32576290G>A
1	32659767	T	C	PASS	intergenic_region	MODIFIER	LOC102157010-LOC100686429	102157010-100686429	intergenic_region	102157010-100686429		-1	n.32659767T>C
1	32678071	T	A	PASS	intergenic_region	MODIFIER	LOC102157010-LOC100686429	102157010-100686429	intergenic_region	102157010-100686429		-1	n.32678071T>A
1	32713823	C	G	PASS	intergenic_region	MODIFIER	LOC102157010-LOC100686429	102157010-100686429	intergenic_region	102157010-100686429		-1	n.32713823C>G
1	32759986	T	A	PASS	intergenic_region	MODIFIER	LOC102157010-LOC100686429	102157010-100686429	intergenic_region	102157010-100686429		-1	n.32759986T>A
1	32831497	A	T	PASS	intergenic_region	MODIFIER	LOC100686429-LOC102157053	100686429-102157053	intergenic_region	100686429-102157053		-1	n.32831497A>T
1	32831804	G	T	PASS	intergenic_region	MODIFIER	LOC100686429-LOC102157053	100686429-102157053	intergenic_region	100686429-102157053		-1	n.32831804G>T
1	32890922	C	T	PASS	intergenic_region	MODIFIER	LOC100686429-LOC102157053	100686429-102157053	intergenic_region	100686429-102157053		-1	n.32890922C>T
1	32922300	A	G	PASS	intergenic_region	MODIFIER	LOC100686429-LOC102157053	100686429-102157053	intergenic_region	100686429-102157053		-1	n.32922300A>G
1	32929819	A	G	PASS	intergenic_region	MODIFIER	LOC100686429-LOC102157053	100686429-102157053	intergenic_region	100686429-102157053		-1	n.32929819A>G
1	32929821	A	T	PASS	intergenic_region	MODIFIER	LOC100686429-LOC102157053	100686429-102157053	intergenic_region	100686429-102157053		-1	n.32929821A>T
1	32929826	A	T	PASS	intergenic_region	MODIFIER	LOC100686429-LOC102157053	100686429-102157053	intergenic_region	100686429-102157053		-1	n.32929826A>T
1	32977617	T	A	PASS	intergenic_region	MODIFIER	LOC100686429-LOC102157053	100686429-102157053	intergenic_region	100686429-102157053		-1	n.32977617T>A
1	32996326	A	T	PASS	intergenic_region	MODIFIER	LOC100686429-LOC102157053	100686429-102157053	intergenic_region	100686429-102157053		-1	n.32996326A>T
1	33003096	G	A	PASS	intergenic_region	MODIFIER	LOC100686429-LOC102157053	100686429-102157053	intergenic_region	100686429-102157053		-1	n.33003096G>A
1	33097794	AATGCACTTCTTT	A	PASS	intergenic_region	MODIFIER	LOC100686429-LOC102157053	100686429-102157053	intergenic_region	100686429-102157053		-1	n.33097795_33097806delATGCACTTCTTT
1	33125420	T	G	PASS	intergenic_region	MODIFIER	LOC100686429-LOC102157053	100686429-102157053	intergenic_region	100686429-102157053		-1	n.33125420T>G
1	33126035	T	C	PASS	intergenic_region	MODIFIER	LOC100686429-LOC102157053	100686429-102157053	intergenic_region	100686429-102157053		-1	n.33126035T>C
1	33126036	AT	A	PASS	intergenic_region	MODIFIER	LOC100686429-LOC102157053	100686429-102157053	intergenic_region	100686429-102157053		-1	n.33126037delT
1	33158024	C	T	PASS	intergenic_region	MODIFIER	LOC100686429-LOC102157053	100686429-102157053	intergenic_region	100686429-102157053		-1	n.33158024C>T
1	33158153	G	C	PASS	intergenic_region	MODIFIER	LOC100686429-LOC102157053	100686429-102157053	intergenic_region	100686429-102157053		-1	n.33158153G>C
1	33206806	C	T	PASS	intron_variant	MODIFIER	LOC102157053	102157053	transcript	XR_001317450.2	pseudogene	4	n.435-35412G>A
1	33206806	C	T	PASS	intron_variant	MODIFIER	LOC102157053	102157053	transcript	XR_291245.3	pseudogene	4	n.435-35412G>A
1	33315442	A	C	PASS	intergenic_region	MODIFIER	LOC102157053-NMBR	102157053-611644	intergenic_region	102157053-611644		-1	n.33315442A>C
1	33457953	A	T	PASS	intergenic_region	MODIFIER	LOC102157053-NMBR	102157053-611644	intergenic_region	102157053-611644		-1	n.33457953A>T
1	33603532	T	G	PASS	intergenic_region	MODIFIER	LOC102157053-NMBR	102157053-611644	intergenic_region	102157053-611644		-1	n.33603532T>G
1	33706288	G	A	PASS	intergenic_region	MODIFIER	LOC102157053-NMBR	102157053-611644	intergenic_region	102157053-611644		-1	n.33706288G>A
1	34917180	CCTCTCT	C	PASS	intergenic_region	MODIFIER	LOC111090660-LOC611679	111090660-611679	intergenic_region	111090660-611679		-1	n.34917181_34917186delCTCTCT
1	35288573	T	C	PASS	synonymous_variant	LOW	PHACTR2	476230	transcript	XM_005615468.2	protein_coding	4	c.318T>C	p.Phe106Phe
1	35288573	T	C	PASS	synonymous_variant	LOW	PHACTR2	476230	transcript	XM_005615469.3	protein_coding	4	c.285T>C	p.Phe95Phe
1	35288573	T	C	PASS	synonymous_variant	LOW	PHACTR2	476230	transcript	XM_005615470.2	protein_coding	4	c.318T>C	p.Phe106Phe
1	35581708	G	A	PASS	intergenic_region	MODIFIER	SF3B5-LOC100687865	100856528-100687865	intergenic_region	100856528-100687865		-1	n.35581708G>A
1	36531038	C	A	PASS	intergenic_region	MODIFIER	LOC100687936-LOC611761	100687936-611761	intergenic_region	100687936-611761		-1	n.36531038C>A
1	37556180	AGCCCAGG	A	PASS	intron_variant	MODIFIER	GRM1	484024	transcript	XM_005615490.3	protein_coding	7	c.1744+2546_1744+2552delGCCCAGG
1	37556180	AGCCCAGG	A	PASS	intron_variant	MODIFIER	GRM1	484024	transcript	XM_005615491.3	protein_coding	7	c.1744+2546_1744+2552delGCCCAGG
1	37556180	AGCCCAGG	A	PASS	intron_variant	MODIFIER	GRM1	484024	transcript	XM_003432537.4	protein_coding	7	c.1744+2546_1744+2552delGCCCAGG
1	37556180	AGCCCAGG	A	PASS	intron_variant	MODIFIER	GRM1	484024	transcript	XM_014112679.2	protein_coding	7	c.1744+2546_1744+2552delGCCCAGG
1	37556180	AGCCCAGG	A	PASS	intron_variant	MODIFIER	GRM1	484024	transcript	XM_005615493.3	protein_coding	7	c.1744+2546_1744+2552delGCCCAGG
1	38117623	G	T	PASS	intron_variant	MODIFIER	LOC102154803	102154803	transcript	102154803	pseudogene	4	n.613-6859C>A
1	38430840	G	A	PASS	intron_variant	MODIFIER	STXBP5	476237	transcript	XM_533442.6	protein_coding	26	c.3197-349G>A
1	38430840	G	A	PASS	intron_variant	MODIFIER	STXBP5	476237	transcript	XM_022417957.1	protein_coding	25	c.3149-349G>A
1	38430840	G	A	PASS	intron_variant	MODIFIER	STXBP5	476237	transcript	XM_003432538.4	protein_coding	24	c.3089-349G>A
1	38786233	A	G	PASS	intergenic_region	MODIFIER	LOC111095675-LOC111095681	111095675-111095681	intergenic_region	111095675-111095681		-1	n.38786233A>G
1	41258753	A	T	PASS	intron_variant	MODIFIER	PLEKHG1	484035	transcript	XM_005615508.3	protein_coding	4	c.580-1099A>T
1	41258753	A	T	PASS	intron_variant	MODIFIER	PLEKHG1	484035	transcript	XM_005615510.3	protein_coding	5	c.580-1099A>T
1	41258753	A	T	PASS	intron_variant	MODIFIER	PLEKHG1	484035	transcript	XM_541152.6	protein_coding	4	c.580-1099A>T
1	41258757	G	A	PASS	intron_variant	MODIFIER	PLEKHG1	484035	transcript	XM_005615508.3	protein_coding	4	c.580-1095G>A
1	41258757	G	A	PASS	intron_variant	MODIFIER	PLEKHG1	484035	transcript	XM_005615510.3	protein_coding	5	c.580-1095G>A
1	41258757	G	A	PASS	intron_variant	MODIFIER	PLEKHG1	484035	transcript	XM_541152.6	protein_coding	4	c.580-1095G>A
1	44787054	GC	G	PASS	intergenic_region	MODIFIER	SCAF8-LOC106559105	102153271-106559105	intergenic_region	102153271-106559105		-1	n.44787055delC
1	44808653	C	T	PASS	intergenic_region	MODIFIER	SCAF8-LOC106559105	102153271-106559105	intergenic_region	102153271-106559105		-1	n.44808653C>T
1	45411755	CAA	C	PASS	intergenic_region	MODIFIER	LOC102153338-LOC111090678	102153338-111090678	intergenic_region	102153338-111090678		-1	n.45411756_45411757delAA
1	45791654	G	T	PASS	intergenic_region	MODIFIER	LOC111090678-LOC111095850	111090678-111095850	intergenic_region	111090678-111095850		-1	n.45791654G>T
1	46213484	C	T	PASS	intergenic_region	MODIFIER	LOC111090678-LOC111095850	111090678-111095850	intergenic_region	111090678-111095850		-1	n.46213484C>T
1	46392960	A	G	PASS	intron_variant	MODIFIER	ARID1B	484047	transcript	XM_022424996.1	protein_coding	4	c.1089+19987A>G
1	46414992	G	A	PASS	intron_variant	MODIFIER	ARID1B	484047	transcript	XM_022424996.1	protein_coding	4	c.1090-7056G>A
1	46438394	A	G	PASS	intron_variant	MODIFIER	ARID1B	484047	transcript	XM_022424996.1	protein_coding	5	c.1284+16152A>G
1	46452251	T	A	PASS	intron_variant	MODIFIER	ARID1B	484047	transcript	XM_022424996.1	protein_coding	5	c.1284+30009T>A
1	46478071	A	AT	PASS	intron_variant	MODIFIER	ARID1B	484047	transcript	XM_022424996.1	protein_coding	5	c.1285-15847_1285-15846insT
1	46591637	T	A	PASS	intron_variant	MODIFIER	ARID1B	484047	transcript	XM_022424996.1	protein_coding	7	c.1545+66297T>A
1	46611224	C	T	PASS	intron_variant	MODIFIER	ARID1B	484047	transcript	XM_022424996.1	protein_coding	7	c.1546-62881C>T
1	46624014	A	G	PASS	intron_variant	MODIFIER	ARID1B	484047	transcript	XM_022424996.1	protein_coding	7	c.1546-50091A>G
1	46638252	C	T	PASS	intron_variant	MODIFIER	ARID1B	484047	transcript	XM_022424996.1	protein_coding	7	c.1546-35853C>T
1	46690013	C	T	PASS	intron_variant	MODIFIER	ARID1B	484047	transcript	XM_022424996.1	protein_coding	8	c.1789+15665C>T
1	46769275	A	AC	PASS	intron_variant	MODIFIER	ARID1B	484047	transcript	XM_022424996.1	protein_coding	14	c.2802+2831_2802+2832insC
1	46769278	T	A	PASS	intron_variant	MODIFIER	ARID1B	484047	transcript	XM_022424996.1	protein_coding	14	c.2802+2834T>A
1	46769280	AG	A	PASS	intron_variant	MODIFIER	ARID1B	484047	transcript	XM_022424996.1	protein_coding	14	c.2802+2837delG
1	46806983	G	A	PASS	intergenic_region	MODIFIER	ARID1B-LOC102153553	484047-102153553	intergenic_region	484047-102153553		-1	n.46806983G>A
1	46820725	C	G	PASS	non_coding_transcript_exon_variant	MODIFIER	LOC102153553	102153553	transcript	XR_002626536.1	pseudogene	7	n.3137G>C
1	46820725	C	G	PASS	non_coding_transcript_exon_variant	MODIFIER	LOC102153553	102153553	transcript	XR_001315989.2	pseudogene	6	n.1658G>C
1	46820725	C	G	PASS	non_coding_transcript_exon_variant	MODIFIER	LOC102153553	102153553	transcript	XR_002626539.1	pseudogene	8	n.2083G>C
1	47740993	A	G	PASS	intron_variant	MODIFIER	TULP4	484053	transcript	XM_014112966.2	protein_coding	1	c.-1995+13059A>G
1	48350870	G	A	PASS	upstream_gene_variant	MODIFIER	RSPH3	484057	transcript	XM_005615695.3	protein_coding	-1	c.-946C>T
1	48350870	G	A	PASS	intron_variant	MODIFIER	LOC111095876	111095876	transcript	XM_022418507.1	protein_coding	2	c.-332+841G>A
1	48350870	G	A	PASS	intron_variant	MODIFIER	LOC111095876	111095876	transcript	XM_022418526.1	protein_coding	1	c.-332+1561G>A
1	48350870	G	A	PASS	intron_variant	MODIFIER	LOC111095876	111095876	transcript	XM_022418534.1	protein_coding	1	c.-335+1561G>A
1	48350870	G	A	PASS	intron_variant	MODIFIER	LOC111095876	111095876	transcript	XM_022418538.1	protein_coding	2	c.-251+841G>A
1	48350870	G	A	PASS	intron_variant	MODIFIER	LOC111095876	111095876	transcript	XM_022418519.1	protein_coding	2	c.-332+841G>A
1	48350870	G	A	PASS	intron_variant	MODIFIER	LOC111095876	111095876	transcript	XM_022418530.1	protein_coding	2	c.-445+841G>A
1	48350870	G	A	PASS	intron_variant	MODIFIER	LOC111095876	111095876	transcript	XM_022418539.1	protein_coding	2	c.-254+841G>A
1	48350870	G	A	PASS	intron_variant	MODIFIER	LOC111095876	111095876	transcript	XM_022418543.1	protein_coding	2	c.-165+841G>A
1	48350870	G	A	PASS	intron_variant	MODIFIER	LOC111095876	111095876	transcript	XM_022418546.1	protein_coding	2	c.-168+841G>A
1	48350870	G	A	PASS	intron_variant	MODIFIER	LOC111095876	111095876	transcript	XM_022418551.1	protein_coding	2	c.-84+841G>A
1	48350870	G	A	PASS	intron_variant	MODIFIER	LOC111095876	111095876	transcript	XM_022418553.1	protein_coding	2	c.-87+841G>A
1	48350870	G	A	PASS	intron_variant	MODIFIER	LOC111095876	111095876	transcript	XM_022418513.1	protein_coding	2	c.-335+841G>A
1	48350870	G	A	PASS	intron_variant	MODIFIER	LOC111095876	111095876	transcript	XM_022418522.1	protein_coding	2	c.-251+841G>A
1	48350870	G	A	PASS	intron_variant	MODIFIER	LOC111095876	111095876	transcript	XM_022418532.1	protein_coding	2	c.-254+841G>A
1	48578382	T	A	PASS	intron_variant	MODIFIER	FNDC1	484061	transcript	XM_541178.6	protein_coding	14	c.4691-2603T>A
1	48675391	C	T	PASS	intergenic_region	MODIFIER	FNDC1-SOD2	484061-476258	intergenic_region	484061-476258		-1	n.48675391C>T
1	48684511	C	T	PASS	intergenic_region	MODIFIER	FNDC1-SOD2	484061-476258	intergenic_region	484061-476258		-1	n.48684511C>T
1	48774289	T	A	PASS	intergenic_region	MODIFIER	FNDC1-SOD2	484061-476258	intergenic_region	484061-476258		-1	n.48774289T>A
1	49044983	G	A	PASS	upstream_gene_variant	MODIFIER	PNLDC1	484065	transcript	XM_022418621.1	protein_coding	-1	c.-229G>A
1	49044983	G	A	PASS	upstream_gene_variant	MODIFIER	PNLDC1	484065	transcript	XM_022418624.1	protein_coding	-1	c.-229G>A
1	49044983	G	A	PASS	upstream_gene_variant	MODIFIER	PNLDC1	484065	transcript	XM_022418626.1	protein_coding	-1	c.-229G>A
1	49044983	G	A	PASS	upstream_gene_variant	MODIFIER	PNLDC1	484065	transcript	XM_022418630.1	protein_coding	-1	c.-229G>A
1	49044983	G	A	PASS	upstream_gene_variant	MODIFIER	PNLDC1	484065	transcript	XM_022418632.1	protein_coding	-1	c.-229G>A
1	49044983	G	A	PASS	upstream_gene_variant	MODIFIER	PNLDC1	484065	transcript	XM_541182.6	protein_coding	-1	c.-229G>A
1	49044983	G	A	PASS	upstream_gene_variant	MODIFIER	PNLDC1	484065	transcript	XR_002626672.1	pseudogene	-1	n.-170G>A
1	49044983	G	A	PASS	upstream_gene_variant	MODIFIER	PNLDC1	484065	transcript	XR_002626673.1	pseudogene	-1	n.-170G>A
1	49044983	G	A	PASS	upstream_gene_variant	MODIFIER	PNLDC1	484065	transcript	XM_022418642.1	protein_coding	-1	c.-3186G>A
1	49044983	G	A	PASS	downstream_gene_variant	MODIFIER	MRPL18	476260	transcript	XM_003432548.3	protein_coding	-1	c.*1634G>A
1	49044983	G	A	PASS	downstream_gene_variant	MODIFIER	MRPL18	476260	transcript	XM_005615558.3	protein_coding	-1	c.*1702G>A
1	49044983	G	A	PASS	intergenic_region	MODIFIER	MRPL18-PNLDC1	476260-484065	intergenic_region	476260-484065		-1	n.49044983G>A
1	49667431	C	CA	PASS	intron_variant	MODIFIER	MAP3K4	476262	transcript	XM_014113044.2	protein_coding	5	c.2101-472_2101-471insA
1	49667431	C	CA	PASS	intron_variant	MODIFIER	MAP3K4	476262	transcript	XM_022418664.1	protein_coding	5	c.1825-472_1825-471insA
1	49667431	C	CA	PASS	intron_variant	MODIFIER	MAP3K4	476262	transcript	XM_022418666.1	protein_coding	5	c.2101-472_2101-471insA
1	49667431	C	CA	PASS	intron_variant	MODIFIER	MAP3K4	476262	transcript	XM_014113046.2	protein_coding	5	c.2101-472_2101-471insA
1	49667431	C	CA	PASS	intron_variant	MODIFIER	MAP3K4	476262	transcript	XM_014113049.2	protein_coding	5	c.2101-472_2101-471insA
1	49667431	C	CA	PASS	intron_variant	MODIFIER	MAP3K4	476262	transcript	XM_022418662.1	protein_coding	5	c.2101-472_2101-471insA
1	49973461	G	A	PASS	intron_variant	MODIFIER	PRKN	612316	transcript	XM_850059.5	protein_coding	9	c.1081-45991C>T
1	50400040	T	TGC	PASS	intron_variant	MODIFIER	PRKN	612316	transcript	XM_850059.5	protein_coding	6	c.731+67837_731+67838insGC
1	50873285	G	A	PASS	intron_variant	MODIFIER	PRKN	612316	transcript	XM_850059.5	protein_coding	2	c.171+63400C>T
1	52378240	T	C	PASS	intergenic_region	MODIFIER	LOC106559668-LOC111090691	106559668-111090691	intergenic_region	106559668-111090691		-1	n.52378240T>C
1	52743294	C	T	PASS	intergenic_region	MODIFIER	LOC111095940-LOC100684636	111095940-100684636	intergenic_region	111095940-100684636		-1	n.52743294C>T
1	52743314	C	T	PASS	intergenic_region	MODIFIER	LOC111095940-LOC100684636	111095940-100684636	intergenic_region	111095940-100684636		-1	n.52743314C>T
1	54093452	C	G	PASS	intergenic_region	MODIFIER	PDE10A-T	484073-403653	intergenic_region	484073-403653		-1	n.54093452C>G
1	57772978	T	C	PASS	intergenic_region	MODIFIER	ROS1-GOPC	484098-484100	intergenic_region	484098-484100		-1	n.57772978T>C
1	58781605	T	A	PASS	upstream_gene_variant	MODIFIER	LOC111096167	111096167	transcript	XR_002627243.1	pseudogene	-1	n.-4297T>A
1	58781605	T	A	PASS	intron_variant	MODIFIER	MCM9	484104	transcript	XM_541221.6	protein_coding	8	c.1326-6096A>T
1	58781605	T	A	PASS	intron_variant	MODIFIER	MCM9	484104	transcript	XM_022419467.1	protein_coding	8	c.1326-6096A>T
1	58781605	T	A	PASS	intron_variant	MODIFIER	MCM9	484104	transcript	XR_002627240.1	pseudogene	8	n.1358-6096A>T
1	58781605	T	A	PASS	intron_variant	MODIFIER	MCM9	484104	transcript	XM_022419463.1	protein_coding	8	c.1326-6096A>T
1	58781605	T	A	PASS	intron_variant	MODIFIER	MCM9	484104	transcript	XM_022419469.1	protein_coding	8	c.1326-6096A>T
1	58781605	T	A	PASS	intron_variant	MODIFIER	MCM9	484104	transcript	XM_022419468.1	protein_coding	8	c.1326-6096A>T
1	58781605	T	A	PASS	intron_variant	MODIFIER	MCM9	484104	transcript	XR_002627242.1	pseudogene	8	n.1358-6096A>T
1	58781605	T	A	PASS	intron_variant	MODIFIER	MCM9	484104	transcript	XM_022419472.1	protein_coding	8	c.1326-1068A>T
1	58786686	A	C	PASS	downstream_gene_variant	MODIFIER	MCM9	484104	transcript	XM_022419475.1	protein_coding	-1	c.*2391T>G
1	58786686	A	C	PASS	downstream_gene_variant	MODIFIER	MCM9	484104	transcript	XM_022419474.1	protein_coding	-1	c.*2863T>G
1	58786686	A	C	PASS	intron_variant	MODIFIER	MCM9	484104	transcript	XM_541221.6	protein_coding	8	c.1326-11177T>G
1	58786686	A	C	PASS	intron_variant	MODIFIER	LOC111096167	111096167	transcript	XR_002627243.1	pseudogene	1	n.151-389A>C
1	58786686	A	C	PASS	intron_variant	MODIFIER	MCM9	484104	transcript	XM_022419467.1	protein_coding	8	c.1326-11177T>G
1	58786686	A	C	PASS	intron_variant	MODIFIER	MCM9	484104	transcript	XR_002627240.1	pseudogene	8	n.1358-11177T>G
1	58786686	A	C	PASS	intron_variant	MODIFIER	MCM9	484104	transcript	XM_022419463.1	protein_coding	8	c.1326-11177T>G
1	58786686	A	C	PASS	intron_variant	MODIFIER	MCM9	484104	transcript	XM_022419469.1	protein_coding	8	c.1326-11177T>G
1	58786686	A	C	PASS	intron_variant	MODIFIER	MCM9	484104	transcript	XM_022419468.1	protein_coding	8	c.1326-11177T>G
1	58786686	A	C	PASS	intron_variant	MODIFIER	MCM9	484104	transcript	XR_002627242.1	pseudogene	8	n.1358-11177T>G
1	58786686	A	C	PASS	intron_variant	MODIFIER	MCM9	484104	transcript	XM_022419472.1	protein_coding	8	c.1326-6149T>G
1	59013189	A	G	PASS	upstream_gene_variant	MODIFIER	FAM184A	476274	transcript	XM_005615594.3	protein_coding	-1	c.-1279T>C
1	59013189	A	G	PASS	upstream_gene_variant	MODIFIER	FAM184A	476274	transcript	XM_022419461.1	protein_coding	-1	c.-44514T>C
1	59013189	A	G	PASS	upstream_gene_variant	MODIFIER	FAM184A	476274	transcript	XM_005615595.3	protein_coding	-1	c.-1279T>C
1	59013189	A	G	PASS	upstream_gene_variant	MODIFIER	FAM184A	476274	transcript	XM_005615597.3	protein_coding	-1	c.-1279T>C
1	59013189	A	G	PASS	upstream_gene_variant	MODIFIER	FAM184A	476274	transcript	XM_005615598.3	protein_coding	-1	c.-1279T>C
1	59013189	A	G	PASS	upstream_gene_variant	MODIFIER	FAM184A	476274	transcript	XM_005615599.3	protein_coding	-1	c.-1279T>C
1	59013189	A	G	PASS	upstream_gene_variant	MODIFIER	FAM184A	476274	transcript	XM_005615600.3	protein_coding	-1	c.-1279T>C
1	59013189	A	G	PASS	upstream_gene_variant	MODIFIER	FAM184A	476274	transcript	XM_022419458.1	protein_coding	-1	c.-1279T>C
1	59013189	A	G	PASS	upstream_gene_variant	MODIFIER	FAM184A	476274	transcript	XM_022419462.1	protein_coding	-1	c.-1279T>C
1	59013189	A	G	PASS	upstream_gene_variant	MODIFIER	FAM184A	476274	transcript	XR_001316173.2	pseudogene	-1	n.-1264T>C
1	59013189	A	G	PASS	upstream_gene_variant	MODIFIER	FAM184A	476274	transcript	XM_014113379.2	protein_coding	-1	c.-1279T>C
1	59013189	A	G	PASS	upstream_gene_variant	MODIFIER	FAM184A	476274	transcript	XR_001316183.2	pseudogene	-1	n.-1264T>C
1	59013189	A	G	PASS	intron_variant	MODIFIER	LOC111096169	111096169	transcript	XR_002627245.1	pseudogene	3	n.2057+1434A>G
1	59137490	CAAACAGAA	C	PASS	intron_variant	MODIFIER	MAN1A1	476275	transcript	XM_533481.5	protein_coding	7	c.906-2493_906-2486delTTCTGTTT
1	59183127	C	T	PASS	intron_variant	MODIFIER	MAN1A1	476275	transcript	XM_533481.5	protein_coding	6	c.811-7090G>A
1	59183127	C	T	PASS	intron_variant	MODIFIER	LOC102156986	102156986	transcript	XR_002627247.1	pseudogene	4	n.736+259C>T
1	59183127	C	T	PASS	intron_variant	MODIFIER	LOC102156986	102156986	transcript	XR_002627246.1	pseudogene	4	n.736+259C>T
1	59183127	C	T	PASS	intron_variant	MODIFIER	LOC102156986	102156986	transcript	XR_291291.3	pseudogene	3	n.526+259C>T
1	59183127	C	T	PASS	intron_variant	MODIFIER	LOC102156986	102156986	transcript	XR_002627252.1	pseudogene	4	n.736+259C>T
1	59183127	C	T	PASS	intron_variant	MODIFIER	LOC102156986	102156986	transcript	XR_002627250.1	pseudogene	4	n.736+259C>T
1	59183127	C	T	PASS	intron_variant	MODIFIER	LOC102156986	102156986	transcript	XR_002627248.1	pseudogene	4	n.736+259C>T
1	59183127	C	T	PASS	intron_variant	MODIFIER	LOC102156986	102156986	transcript	XR_002627251.1	pseudogene	4	n.736+259C>T
1	59218198	C	T	PASS	intron_variant	MODIFIER	MAN1A1	476275	transcript	XM_533481.5	protein_coding	5	c.730-4917G>A
1	59425642	C	T	PASS	intergenic_region	MODIFIER	LOC100687379-LOC106559260	100687379-106559260	intergenic_region	100687379-106559260		-1	n.59425642C>T
1	59598941	G	A	PASS	intergenic_region	MODIFIER	LOC100687379-LOC106559260	100687379-106559260	intergenic_region	100687379-106559260		-1	n.59598941G>A
1	61048601	T	C	PASS	intergenic_region	MODIFIER	LOC484108-LOC106559720	484108-106559720	intergenic_region	484108-106559720		-1	n.61048601T>C
1	61541995	A	G	PASS	intergenic_region	MODIFIER	LOC106558802-LOC111096196	106558802-111096196	intergenic_region	106558802-111096196		-1	n.61541995A>G
1	61642829	C	A	PASS	intergenic_region	MODIFIER	LOC106558802-LOC111096196	106558802-111096196	intergenic_region	106558802-111096196		-1	n.61642829C>A
1	61957841	A	T	PASS	upstream_gene_variant	MODIFIER	PKIB	100683903	transcript	XM_005615603.3	protein_coding	-1	c.-68559A>T
1	61957841	A	T	PASS	upstream_gene_variant	MODIFIER	PKIB	100683903	transcript	XM_003432556.4	protein_coding	-1	c.-85690A>T
1	61957841	A	T	PASS	upstream_gene_variant	MODIFIER	PKIB	100683903	transcript	XM_005615604.3	protein_coding	-1	c.-68559A>T
1	61957841	A	T	PASS	upstream_gene_variant	MODIFIER	PKIB	100683903	transcript	XM_005615611.3	protein_coding	-1	c.-85690A>T
1	61957841	A	T	PASS	upstream_gene_variant	MODIFIER	PKIB	100683903	transcript	XM_022419606.1	protein_coding	-1	c.-85690A>T
1	61957841	A	T	PASS	upstream_gene_variant	MODIFIER	PKIB	100683903	transcript	XM_022419601.1	protein_coding	-1	c.-85690A>T
1	61957841	A	T	PASS	intergenic_region	MODIFIER	SERINC1-PKIB	476277-100683903	intergenic_region	476277-100683903		-1	n.61957841A>T
1	62540318	T	G	PASS	intron_variant	MODIFIER	TRDN	403776	transcript	NM_001003154.2	protein_coding	14	c.1118-2977A>C
1	63081195	G	A	PASS	intergenic_region	MODIFIER	LOC111096210-NKAIN2	111096210-100688012	intergenic_region	111096210-100688012		-1	n.63081195G>A
1	63172860	G	GAGACAC	PASS	intron_variant	MODIFIER	NKAIN2	100688012	transcript	XM_014113513.2	protein_coding	1	c.21+80869_21+80870insAGACAC
1	63172860	G	GAGACAC	PASS	intron_variant	MODIFIER	NKAIN2	100688012	transcript	XM_022419659.1	protein_coding	1	c.21+80869_21+80870insAGACAC
1	63252349	C	CT	PASS	intron_variant	MODIFIER	NKAIN2	100688012	transcript	XM_014113513.2	protein_coding	1	c.22-101197_22-101196insT
1	63252349	C	CT	PASS	intron_variant	MODIFIER	NKAIN2	100688012	transcript	XM_022419659.1	protein_coding	1	c.22-101197_22-101196insT
1	63706105	A	C	PASS	intron_variant	MODIFIER	NKAIN2	100688012	transcript	XM_014113513.2	protein_coding	4	c.441+15974A>C
1	63706105	A	C	PASS	intron_variant	MODIFIER	NKAIN2	100688012	transcript	XM_022419659.1	protein_coding	4	c.441+15974A>C
1	63805030	A	T	PASS	intron_variant	MODIFIER	NKAIN2	100688012	transcript	XM_014113513.2	protein_coding	4	c.442-26179A>T
1	63805030	A	T	PASS	intron_variant	MODIFIER	NKAIN2	100688012	transcript	XM_022419659.1	protein_coding	4	c.442-26179A>T
1	63885153	G	A	PASS	intergenic_region	MODIFIER	NKAIN2-RNF217	100688012-484112	intergenic_region	100688012-484112		-1	n.63885153G>A
1	63919671	G	A	PASS	intron_variant	MODIFIER	RNF217	484112	transcript	XM_014116719.2	protein_coding	1	c.106+16581G>A
1	63923854	G	A	PASS	intron_variant	MODIFIER	RNF217	484112	transcript	XM_014116719.2	protein_coding	1	c.106+20764G>A
1	63950190	C	T	PASS	intron_variant	MODIFIER	RNF217	484112	transcript	XM_014116719.2	protein_coding	1	c.106+47100C>T
1	64000854	AAAAATT	A	PASS	intron_variant	MODIFIER	RNF217	484112	transcript	XM_014116719.2	protein_coding	1	c.107-40225_107-40220delAAAATT
1	64038650	C	CTG	PASS	intron_variant	MODIFIER	RNF217	484112	transcript	XM_014116719.2	protein_coding	1	c.107-2430_107-2429insTG
1	64194675	G	A	PASS	intron_variant	MODIFIER	TPD52L1	612660	transcript	XM_022419685.1	protein_coding	3	c.197+1315G>A
1	64194675	G	A	PASS	intron_variant	MODIFIER	TPD52L1	612660	transcript	XR_002627356.1	pseudogene	2	n.265+1315G>A
1	64194675	G	A	PASS	intron_variant	MODIFIER	TPD52L1	612660	transcript	XM_014113531.2	protein_coding	2	c.197+1315G>A
1	64194675	G	A	PASS	intron_variant	MODIFIER	TPD52L1	612660	transcript	XM_014113534.2	protein_coding	2	c.197+1315G>A
1	64194675	G	A	PASS	intron_variant	MODIFIER	TPD52L1	612660	transcript	XM_014113537.2	protein_coding	2	c.197+1315G>A
1	64194675	G	A	PASS	intron_variant	MODIFIER	TPD52L1	612660	transcript	XM_022419687.1	protein_coding	2	c.197+1315G>A
1	64194675	G	A	PASS	intron_variant	MODIFIER	TPD52L1	612660	transcript	XM_014113525.2	protein_coding	2	c.197+1315G>A
1	64194675	G	A	PASS	intron_variant	MODIFIER	TPD52L1	612660	transcript	XM_022419678.1	protein_coding	2	c.197+1315G>A
1	64341889	G	A	PASS	intergenic_region	MODIFIER	LOC111096211-LOC100688589	111096211-100688589	intergenic_region	111096211-100688589		-1	n.64341889G>A
1	64582906	C	A	PASS	intergenic_region	MODIFIER	LOC100688589-LOC612667	100688589-612667	intergenic_region	100688589-612667		-1	n.64582906C>A
1	64641549	C	T	PASS	intron_variant	MODIFIER	HEY2	484115	transcript	XM_541232.5	protein_coding	5	c.493+1754C>T
1	64754299	G	A	PASS	intron_variant	MODIFIER	NCOA7	476283	transcript	XM_005615617.3	protein_coding	4	c.351+331G>A
1	64754299	G	A	PASS	intron_variant	MODIFIER	NCOA7	476283	transcript	XM_022419721.1	protein_coding	4	c.351+331G>A
1	64754299	G	A	PASS	intron_variant	MODIFIER	NCOA7	476283	transcript	XM_005615619.3	protein_coding	4	c.351+331G>A
1	64848863	C	T	PASS	3_prime_UTR_variant	MODIFIER	HINT3	476284	transcript	XM_022426076.1	protein_coding	5	c.*471C>T
1	64860662	GC	G	PASS	upstream_gene_variant	MODIFIER	TRMT11	476285	transcript	XM_533490.6	protein_coding	-1	c.-778delC
1	64860662	GC	G	PASS	upstream_gene_variant	MODIFIER	TRMT11	476285	transcript	XM_022419758.1	protein_coding	-1	c.-9387delC
1	64860662	GC	G	PASS	intergenic_region	MODIFIER	HINT3-TRMT11	476284-476285	intergenic_region	476284-476285		-1	n.64860663delC
1	64861228	G	T	PASS	upstream_gene_variant	MODIFIER	TRMT11	476285	transcript	XM_533490.6	protein_coding	-1	c.-213G>T
1	64861228	G	T	PASS	upstream_gene_variant	MODIFIER	TRMT11	476285	transcript	XM_022419758.1	protein_coding	-1	c.-8822G>T
1	64861228	G	T	PASS	intergenic_region	MODIFIER	HINT3-TRMT11	476284-476285	intergenic_region	476284-476285		-1	n.64861228G>T
1	64862061	G	A	PASS	upstream_gene_variant	MODIFIER	TRMT11	476285	transcript	XM_022419758.1	protein_coding	-1	c.-7989G>A
1	64862061	G	A	PASS	intron_variant	MODIFIER	TRMT11	476285	transcript	XM_533490.6	protein_coding	1	c.72+549G>A
1	64908094	C	T	PASS	intron_variant	MODIFIER	TRMT11	476285	transcript	XM_533490.6	protein_coding	12	c.1252-8783C>T
1	64908094	C	T	PASS	intron_variant	MODIFIER	TRMT11	476285	transcript	XM_022419758.1	protein_coding	12	c.1063-8783C>T
1	64908094	C	T	PASS	intron_variant	MODIFIER	TRMT11	476285	transcript	XM_022419748.1	protein_coding	11	c.1063-7365C>T
1	64908094	C	T	PASS	intron_variant	MODIFIER	TRMT11	476285	transcript	XM_022419756.1	protein_coding	10	c.942-8783C>T
1	64908094	C	T	PASS	intron_variant	MODIFIER	TRMT11	476285	transcript	XM_022419741.1	protein_coding	12	c.1051-8783C>T
1	64908094	C	T	PASS	intron_variant	MODIFIER	TRMT11	476285	transcript	XM_022419761.1	protein_coding	8	c.658-8783C>T
1	64920636	C	T	PASS	downstream_gene_variant	MODIFIER	TRMT11	476285	transcript	XM_533490.6	protein_coding	-1	c.*3628C>T
1	64920636	C	T	PASS	downstream_gene_variant	MODIFIER	TRMT11	476285	transcript	XM_022419758.1	protein_coding	-1	c.*3628C>T
1	64920636	C	T	PASS	downstream_gene_variant	MODIFIER	TRMT11	476285	transcript	XM_022419748.1	protein_coding	-1	c.*5175C>T
1	64920636	C	T	PASS	downstream_gene_variant	MODIFIER	TRMT11	476285	transcript	XM_022419756.1	protein_coding	-1	c.*3732C>T
1	64920636	C	T	PASS	downstream_gene_variant	MODIFIER	TRMT11	476285	transcript	XM_022419741.1	protein_coding	-1	c.*3628C>T
1	64920636	C	T	PASS	downstream_gene_variant	MODIFIER	TRMT11	476285	transcript	XM_022419761.1	protein_coding	-1	c.*3628C>T
1	64920636	C	T	PASS	intergenic_region	MODIFIER	TRMT11-LOC100682630	476285-100682630	intergenic_region	476285-100682630		-1	n.64920636C>T
1	64969945	G	C	PASS	intergenic_region	MODIFIER	TRMT11-LOC100682630	476285-100682630	intergenic_region	476285-100682630		-1	n.64969945G>C
1	65212538	T	C	PASS	intergenic_region	MODIFIER	CENPW-LOC111096231	100855910-111096231	intergenic_region	100855910-111096231		-1	n.65212538T>C
1	65226257	G	A	PASS	intergenic_region	MODIFIER	CENPW-LOC111096231	100855910-111096231	intergenic_region	100855910-111096231		-1	n.65226257G>A
1	65256556	G	A	PASS	splice_region_variant&non_coding_transcript_exon_variant	LOW	LOC111096231	111096231	transcript	XR_002627417.1	pseudogene	4	n.2170G>A
1	65256556	G	A	PASS	downstream_gene_variant	MODIFIER	LOC111096231	111096231	transcript	XR_002627419.1	pseudogene	-1	n.*80G>A
1	65334273	T	C	PASS	intergenic_region	MODIFIER	LOC111096231-LOC111090705	111096231-111090705	intergenic_region	111096231-111090705		-1	n.65334273T>C
1	65347452	T	A	PASS	intergenic_region	MODIFIER	LOC111096231-LOC111090705	111096231-111090705	intergenic_region	111096231-111090705		-1	n.65347452T>A
1	65377325	T	C	PASS	intergenic_region	MODIFIER	LOC111096231-LOC111090705	111096231-111090705	intergenic_region	111096231-111090705		-1	n.65377325T>C
1	65454490	C	T	PASS	downstream_gene_variant	MODIFIER	LOC111090705	111090705	transcript	XR_002615509.1	pseudogene	-1	n.*1405C>T
1	65454490	C	T	PASS	intergenic_region	MODIFIER	LOC111090705-LOC100684456	111090705-100684456	intergenic_region	111090705-100684456		-1	n.65454490C>T
1	65622408	G	C	PASS	intergenic_region	MODIFIER	LOC100684456-LOC102153070	100684456-102153070	intergenic_region	100684456-102153070		-1	n.65622408G>C
1	65824662	G	A	PASS	intron_variant	MODIFIER	LOC102153070	102153070	transcript	XR_002627450.1	pseudogene	3	n.1845+17506C>T
1	65824662	G	A	PASS	intron_variant	MODIFIER	LOC102153070	102153070	transcript	XR_002627437.1	pseudogene	3	n.205+17506C>T
1	65824662	G	A	PASS	intron_variant	MODIFIER	LOC102153070	102153070	transcript	XR_002627441.1	pseudogene	3	n.205+17506C>T
1	65824662	G	A	PASS	intron_variant	MODIFIER	LOC102153070	102153070	transcript	XR_002627442.1	pseudogene	3	n.205+17506C>T
1	65824662	G	A	PASS	intron_variant	MODIFIER	LOC102153070	102153070	transcript	XR_002627461.1	pseudogene	3	n.205+17506C>T
1	65824662	G	A	PASS	intron_variant	MODIFIER	LOC102153070	102153070	transcript	XR_002627443.1	pseudogene	3	n.205+17506C>T
1	65824662	G	A	PASS	intron_variant	MODIFIER	LOC102153070	102153070	transcript	XR_002627454.1	pseudogene	3	n.205+17506C>T
1	65824662	G	A	PASS	intron_variant	MODIFIER	LOC102153070	102153070	transcript	XR_002627451.1	pseudogene	2	n.313+17506C>T
1	65824662	G	A	PASS	intron_variant	MODIFIER	LOC102153070	102153070	transcript	XR_002627434.1	pseudogene	3	n.205+17506C>T
1	65824662	G	A	PASS	intron_variant	MODIFIER	LOC102153070	102153070	transcript	XR_002627430.1	pseudogene	3	n.205+17506C>T
1	65824662	G	A	PASS	intron_variant	MODIFIER	LOC102153070	102153070	transcript	XR_002627444.1	pseudogene	3	n.205+17506C>T
1	65824662	G	A	PASS	intron_variant	MODIFIER	LOC102153070	102153070	transcript	XR_002627447.1	pseudogene	3	n.205+17506C>T
1	65824662	G	A	PASS	intron_variant	MODIFIER	LOC102153070	102153070	transcript	XR_002627448.1	pseudogene	2	n.313+17506C>T
1	65824662	G	A	PASS	intron_variant	MODIFIER	LOC102153070	102153070	transcript	XR_002627429.1	pseudogene	3	n.205+17506C>T
1	65824662	G	A	PASS	intron_variant	MODIFIER	LOC102153070	102153070	transcript	XR_002627445.1	pseudogene	3	n.1844+17506C>T
1	65824662	G	A	PASS	intron_variant	MODIFIER	LOC102153070	102153070	transcript	XR_002627426.1	pseudogene	3	n.205+17506C>T
1	65824662	G	A	PASS	intron_variant	MODIFIER	LOC102153070	102153070	transcript	XR_002627427.1	pseudogene	3	n.205+17506C>T
1	65824662	G	A	PASS	intron_variant	MODIFIER	LOC102153070	102153070	transcript	XR_002627431.1	pseudogene	3	n.205+17506C>T
1	65824662	G	A	PASS	intron_variant	MODIFIER	LOC102153070	102153070	transcript	XR_002627433.1	pseudogene	3	n.205+17506C>T
1	65824662	G	A	PASS	intron_variant	MODIFIER	LOC102153070	102153070	transcript	XR_001316225.2	pseudogene	3	n.205+17506C>T
1	65824662	G	A	PASS	intron_variant	MODIFIER	LOC102153070	102153070	transcript	XR_002627446.1	pseudogene	3	n.205+17506C>T
1	65824662	G	A	PASS	intron_variant	MODIFIER	LOC102153070	102153070	transcript	XR_002627449.1	pseudogene	3	n.205+17506C>T
1	65824662	G	A	PASS	intron_variant	MODIFIER	LOC102153070	102153070	transcript	XR_001316226.2	pseudogene	3	n.205+17506C>T
1	65837070	T	A	PASS	intron_variant	MODIFIER	LOC102153070	102153070	transcript	XR_002627450.1	pseudogene	3	n.1845+5098A>T
1	65837070	T	A	PASS	intron_variant	MODIFIER	LOC102153070	102153070	transcript	XR_002627437.1	pseudogene	3	n.205+5098A>T
1	65837070	T	A	PASS	intron_variant	MODIFIER	LOC102153070	102153070	transcript	XR_002627441.1	pseudogene	3	n.205+5098A>T
1	65837070	T	A	PASS	intron_variant	MODIFIER	LOC102153070	102153070	transcript	XR_002627442.1	pseudogene	3	n.205+5098A>T
1	65837070	T	A	PASS	intron_variant	MODIFIER	LOC102153070	102153070	transcript	XR_002627461.1	pseudogene	3	n.205+5098A>T
1	65837070	T	A	PASS	intron_variant	MODIFIER	LOC102153070	102153070	transcript	XR_002627443.1	pseudogene	3	n.205+5098A>T
1	65837070	T	A	PASS	intron_variant	MODIFIER	LOC102153070	102153070	transcript	XR_002627454.1	pseudogene	3	n.205+5098A>T
1	65837070	T	A	PASS	intron_variant	MODIFIER	LOC102153070	102153070	transcript	XR_002627451.1	pseudogene	2	n.313+5098A>T
1	65837070	T	A	PASS	intron_variant	MODIFIER	LOC102153070	102153070	transcript	XR_002627434.1	pseudogene	3	n.205+5098A>T
1	65837070	T	A	PASS	intron_variant	MODIFIER	LOC102153070	102153070	transcript	XR_002627430.1	pseudogene	3	n.205+5098A>T
1	65837070	T	A	PASS	intron_variant	MODIFIER	LOC102153070	102153070	transcript	XR_002627444.1	pseudogene	3	n.205+5098A>T
1	65837070	T	A	PASS	intron_variant	MODIFIER	LOC102153070	102153070	transcript	XR_002627447.1	pseudogene	3	n.205+5098A>T
1	65837070	T	A	PASS	intron_variant	MODIFIER	LOC102153070	102153070	transcript	XR_002627448.1	pseudogene	2	n.313+5098A>T
1	65837070	T	A	PASS	intron_variant	MODIFIER	LOC102153070	102153070	transcript	XR_002627429.1	pseudogene	3	n.205+5098A>T
1	65837070	T	A	PASS	intron_variant	MODIFIER	LOC102153070	102153070	transcript	XR_002627445.1	pseudogene	3	n.1844+5098A>T
1	65837070	T	A	PASS	intron_variant	MODIFIER	LOC102153070	102153070	transcript	XR_002627426.1	pseudogene	3	n.205+5098A>T
1	65837070	T	A	PASS	intron_variant	MODIFIER	LOC102153070	102153070	transcript	XR_002627427.1	pseudogene	3	n.205+5098A>T
1	65837070	T	A	PASS	intron_variant	MODIFIER	LOC102153070	102153070	transcript	XR_002627431.1	pseudogene	3	n.205+5098A>T
1	65837070	T	A	PASS	intron_variant	MODIFIER	LOC102153070	102153070	transcript	XR_002627433.1	pseudogene	3	n.205+5098A>T
1	65837070	T	A	PASS	intron_variant	MODIFIER	LOC102153070	102153070	transcript	XR_001316225.2	pseudogene	3	n.205+5098A>T
1	65837070	T	A	PASS	intron_variant	MODIFIER	LOC102153070	102153070	transcript	XR_002627446.1	pseudogene	3	n.205+5098A>T
1	65837070	T	A	PASS	intron_variant	MODIFIER	LOC102153070	102153070	transcript	XR_002627449.1	pseudogene	3	n.205+5098A>T
1	65837070	T	A	PASS	intron_variant	MODIFIER	LOC102153070	102153070	transcript	XR_001316226.2	pseudogene	3	n.205+5098A>T
1	66428088	ATTTATTTATTTATTTAATTT	A	PASS	intron_variant	MODIFIER	THEMIS	484120	transcript	XM_541237.5	protein_coding	4	c.1776+23441_1776+23460delAAATTAAATAAATAAATAAA
1	66447977	C	T	PASS	intron_variant	MODIFIER	THEMIS	484120	transcript	XM_541237.5	protein_coding	4	c.1776+3572G>A
1	66458644	G	T	PASS	intron_variant	MODIFIER	THEMIS	484120	transcript	XM_541237.5	protein_coding	3	c.727+6013C>A
1	66498987	CACAGAGAGAGAG	C	PASS	intron_variant	MODIFIER	THEMIS	484120	transcript	XM_541237.5	protein_coding	1	c.110-4465_110-4454delCTCTCTCTCTGT
1	66550954	T	TAAAATTATAAAGTTGAAAAAAAAAAAAAAAAA	PASS	intergenic_region	MODIFIER	THEMIS-LOC111096271	484120-111096271	intergenic_region	484120-111096271		-1	n.66550954_66550955insAAAATTATAAAGTTGAAAAAAAAAAAAAAAAA
1	66553576	AT	A	PASS	intergenic_region	MODIFIER	THEMIS-LOC111096271	484120-111096271	intergenic_region	484120-111096271		-1	n.66553577delT
1	67048994	A	AATATT	PASS	intergenic_region	MODIFIER	PTPRK-LOC106558822	476290-106558822	intergenic_region	476290-106558822		-1	n.67048994_67048995insATATT
1	67048996	G	GTTGCCCATAAAGTT	PASS	intergenic_region	MODIFIER	PTPRK-LOC106558822	476290-106558822	intergenic_region	476290-106558822		-1	n.67048996_67048997insTTGCCCATAAAGTT
1	67521838	A	T	PASS	upstream_gene_variant	MODIFIER	LOC106559762	106559762	transcript	XR_001317770.1	pseudogene	-1	n.-209A>T
1	67521838	A	T	PASS	intergenic_region	MODIFIER	LOC111090710-LOC106559762	111090710-106559762	intergenic_region	111090710-106559762		-1	n.67521838A>T
1	67521839	A	T	PASS	upstream_gene_variant	MODIFIER	LOC106559762	106559762	transcript	XR_001317770.1	pseudogene	-1	n.-208A>T
1	67521839	A	T	PASS	intergenic_region	MODIFIER	LOC111090710-LOC106559762	111090710-106559762	intergenic_region	111090710-106559762		-1	n.67521839A>T
1	67565486	C	T	PASS	intergenic_region	MODIFIER	LOC106559762-LAMA2	106559762-100683420	intergenic_region	106559762-100683420		-1	n.67565486C>T
1	68011376	C	T	PASS	intron_variant	MODIFIER	LAMA2	100683420	transcript	XM_022419950.1	protein_coding	42	c.6107-2237C>T
1	68611655	C	T	PASS	intron_variant	MODIFIER	L3MBTL3	612721	transcript	XM_022426420.1	protein_coding	17	c.1509+637C>T
1	69158978	A	T	PASS	intron_variant	MODIFIER	EPB41L2	484127	transcript	XM_014113713.2	protein_coding	11	c.1684+1942T>A
1	69158978	A	T	PASS	intron_variant	MODIFIER	EPB41L2	484127	transcript	XM_005615643.3	protein_coding	11	c.1684+1942T>A
1	69158978	A	T	PASS	intron_variant	MODIFIER	EPB41L2	484127	transcript	XM_005615649.3	protein_coding	11	c.1684+1942T>A
1	69158978	A	T	PASS	intron_variant	MODIFIER	EPB41L2	484127	transcript	XM_005615650.3	protein_coding	11	c.1684+1942T>A
1	69158978	A	T	PASS	intron_variant	MODIFIER	EPB41L2	484127	transcript	XM_014113762.2	protein_coding	11	c.1684+1942T>A
1	69158978	A	T	PASS	intron_variant	MODIFIER	EPB41L2	484127	transcript	XM_014113784.2	protein_coding	11	c.1684+1942T>A
1	69158978	A	T	PASS	intron_variant	MODIFIER	EPB41L2	484127	transcript	XM_005615638.3	protein_coding	11	c.1684+1942T>A
1	69158978	A	T	PASS	intron_variant	MODIFIER	EPB41L2	484127	transcript	XM_005615642.3	protein_coding	11	c.1684+1942T>A
1	69158978	A	T	PASS	intron_variant	MODIFIER	EPB41L2	484127	transcript	XM_005615646.3	protein_coding	11	c.1684+1942T>A
1	69158978	A	T	PASS	intron_variant	MODIFIER	EPB41L2	484127	transcript	XM_014113738.2	protein_coding	11	c.1684+1942T>A
1	69158978	A	T	PASS	intron_variant	MODIFIER	EPB41L2	484127	transcript	XM_014113757.2	protein_coding	11	c.1684+1942T>A
1	69158978	A	T	PASS	intron_variant	MODIFIER	EPB41L2	484127	transcript	XM_022420038.1	protein_coding	11	c.1684+1942T>A
1	69158978	A	T	PASS	intron_variant	MODIFIER	EPB41L2	484127	transcript	XM_846519.5	protein_coding	11	c.1684+1942T>A
1	69158978	A	T	PASS	intron_variant	MODIFIER	EPB41L2	484127	transcript	XM_014113766.2	protein_coding	11	c.1684+1942T>A
1	69158978	A	T	PASS	intron_variant	MODIFIER	EPB41L2	484127	transcript	XM_022419991.1	protein_coding	11	c.1684+1942T>A
1	69158978	A	T	PASS	intron_variant	MODIFIER	EPB41L2	484127	transcript	XM_022420009.1	protein_coding	11	c.1684+1942T>A
1	69158978	A	T	PASS	intron_variant	MODIFIER	EPB41L2	484127	transcript	XM_014113725.2	protein_coding	11	c.1624+1942T>A
1	69158978	A	T	PASS	intron_variant	MODIFIER	EPB41L2	484127	transcript	XM_022419997.1	protein_coding	11	c.1624+1942T>A
1	69158978	A	T	PASS	intron_variant	MODIFIER	EPB41L2	484127	transcript	XM_014113726.2	protein_coding	11	c.1624+1942T>A
1	69158978	A	T	PASS	intron_variant	MODIFIER	EPB41L2	484127	transcript	XM_022419989.1	protein_coding	11	c.1684+1942T>A
1	69158978	A	T	PASS	intron_variant	MODIFIER	EPB41L2	484127	transcript	XR_001316238.2	pseudogene	11	n.1750+1942T>A
1	69158978	A	T	PASS	intron_variant	MODIFIER	EPB41L2	484127	transcript	XM_022420042.1	protein_coding	11	c.1684+1942T>A
1	69204497	G	T	PASS	downstream_gene_variant	MODIFIER	LOC102151410	102151410	transcript	102151410	pseudogene	-1	n.*2684G>T
1	69204497	G	T	PASS	intron_variant	MODIFIER	EPB41L2	484127	transcript	XM_014113713.2	protein_coding	3	c.730-11741C>A
1	69204497	G	T	PASS	intron_variant	MODIFIER	EPB41L2	484127	transcript	XM_005615643.3	protein_coding	3	c.730-11741C>A
1	69204497	G	T	PASS	intron_variant	MODIFIER	EPB41L2	484127	transcript	XM_005615649.3	protein_coding	3	c.730-11741C>A
1	69204497	G	T	PASS	intron_variant	MODIFIER	EPB41L2	484127	transcript	XM_005615650.3	protein_coding	3	c.730-11741C>A
1	69204497	G	T	PASS	intron_variant	MODIFIER	EPB41L2	484127	transcript	XM_014113762.2	protein_coding	3	c.730-11741C>A
1	69204497	G	T	PASS	intron_variant	MODIFIER	EPB41L2	484127	transcript	XM_014113784.2	protein_coding	3	c.730-11741C>A
1	69204497	G	T	PASS	intron_variant	MODIFIER	EPB41L2	484127	transcript	XM_005615638.3	protein_coding	3	c.730-11741C>A
1	69204497	G	T	PASS	intron_variant	MODIFIER	EPB41L2	484127	transcript	XM_005615642.3	protein_coding	3	c.730-11741C>A
1	69204497	G	T	PASS	intron_variant	MODIFIER	EPB41L2	484127	transcript	XM_005615646.3	protein_coding	3	c.730-11741C>A
1	69204497	G	T	PASS	intron_variant	MODIFIER	EPB41L2	484127	transcript	XM_014113738.2	protein_coding	3	c.730-11741C>A
1	69204497	G	T	PASS	intron_variant	MODIFIER	EPB41L2	484127	transcript	XM_014113757.2	protein_coding	3	c.730-11741C>A
1	69204497	G	T	PASS	intron_variant	MODIFIER	EPB41L2	484127	transcript	XM_022420038.1	protein_coding	3	c.730-11741C>A
1	69204497	G	T	PASS	intron_variant	MODIFIER	EPB41L2	484127	transcript	XM_846519.5	protein_coding	3	c.730-11741C>A
1	69204497	G	T	PASS	intron_variant	MODIFIER	EPB41L2	484127	transcript	XM_014113766.2	protein_coding	3	c.730-11741C>A
1	69204497	G	T	PASS	intron_variant	MODIFIER	EPB41L2	484127	transcript	XM_022419991.1	protein_coding	3	c.730-11741C>A
1	69204497	G	T	PASS	intron_variant	MODIFIER	EPB41L2	484127	transcript	XM_022420009.1	protein_coding	3	c.730-11741C>A
1	69204497	G	T	PASS	intron_variant	MODIFIER	EPB41L2	484127	transcript	XM_014113725.2	protein_coding	3	c.670-11741C>A
1	69204497	G	T	PASS	intron_variant	MODIFIER	EPB41L2	484127	transcript	XM_022419997.1	protein_coding	3	c.670-11741C>A
1	69204497	G	T	PASS	intron_variant	MODIFIER	EPB41L2	484127	transcript	XM_014113726.2	protein_coding	3	c.670-11741C>A
1	69204497	G	T	PASS	intron_variant	MODIFIER	EPB41L2	484127	transcript	XM_022419989.1	protein_coding	3	c.730-11741C>A
1	69204497	G	T	PASS	intron_variant	MODIFIER	EPB41L2	484127	transcript	XR_001316238.2	pseudogene	3	n.796-11741C>A
1	69204497	G	T	PASS	intron_variant	MODIFIER	EPB41L2	484127	transcript	XM_022420042.1	protein_coding	3	c.730-11741C>A
1	69374798	TTA	T	PASS	upstream_gene_variant	MODIFIER	AKAP7	484128	transcript	XM_022420079.1	protein_coding	-1	c.-12896_-12895delTA
1	69374798	TTA	T	PASS	intron_variant	MODIFIER	AKAP7	484128	transcript	XM_005615652.3	protein_coding	1	c.86-1462_86-1461delTA
1	69374798	TTA	T	PASS	intron_variant	MODIFIER	AKAP7	484128	transcript	XM_005615655.3	protein_coding	1	c.86-1462_86-1461delTA
1	69374798	TTA	T	PASS	intron_variant	MODIFIER	AKAP7	484128	transcript	XM_022420070.1	protein_coding	1	c.86-1462_86-1461delTA
1	69374798	TTA	T	PASS	intron_variant	MODIFIER	AKAP7	484128	transcript	XM_005615654.3	protein_coding	1	c.86-1462_86-1461delTA
1	69374798	TTA	T	PASS	intron_variant	MODIFIER	AKAP7	484128	transcript	XM_022420076.1	protein_coding	1	c.86-1462_86-1461delTA
1	69374798	TTA	T	PASS	intron_variant	MODIFIER	AKAP7	484128	transcript	XM_005615653.3	protein_coding	1	c.86-1462_86-1461delTA
1	69374798	TTA	T	PASS	intron_variant	MODIFIER	AKAP7	484128	transcript	XM_005615656.3	protein_coding	1	c.13-12830_13-12829delTA
1	69452173	C	T	PASS	intron_variant	MODIFIER	AKAP7	484128	transcript	XM_005615652.3	protein_coding	7	c.853+4785C>T
1	69452173	C	T	PASS	intron_variant	MODIFIER	AKAP7	484128	transcript	XM_022420070.1	protein_coding	6	c.784+26408C>T
1	69452173	C	T	PASS	intron_variant	MODIFIER	AKAP7	484128	transcript	XM_005615654.3	protein_coding	6	c.784+26408C>T
1	69452173	C	T	PASS	intron_variant	MODIFIER	AKAP7	484128	transcript	XM_005615653.3	protein_coding	6	c.784+26408C>T
1	69452173	C	T	PASS	intron_variant	MODIFIER	AKAP7	484128	transcript	XM_005615656.3	protein_coding	6	c.640+4785C>T
1	69452173	C	T	PASS	intron_variant	MODIFIER	AKAP7	484128	transcript	XM_022420079.1	protein_coding	6	c.562+4785C>T
1	70249367	C	T	PASS	intron_variant	MODIFIER	CDC14B	476294	transcript	XM_022420166.1	protein_coding	2	c.187+8606C>T
1	70249367	C	T	PASS	intron_variant	MODIFIER	CDC14B	476294	transcript	XM_022420213.1	protein_coding	2	c.187+8606C>T
1	70249367	C	T	PASS	intron_variant	MODIFIER	CDC14B	476294	transcript	XM_014117112.2	protein_coding	2	c.187+8606C>T
1	70249367	C	T	PASS	intron_variant	MODIFIER	CDC14B	476294	transcript	XM_014117120.2	protein_coding	2	c.187+8606C>T
1	70249367	C	T	PASS	intron_variant	MODIFIER	CDC14B	476294	transcript	XM_014117125.2	protein_coding	1	c.160+16261C>T
1	70249367	C	T	PASS	intron_variant	MODIFIER	CDC14B	476294	transcript	XM_014117126.2	protein_coding	2	c.187+8606C>T
1	70249367	C	T	PASS	intron_variant	MODIFIER	CDC14B	476294	transcript	XR_001316998.2	pseudogene	2	n.202+8606C>T
1	70249367	C	T	PASS	intron_variant	MODIFIER	CDC14B	476294	transcript	XR_001317000.2	pseudogene	2	n.202+8606C>T
1	70249367	C	T	PASS	intron_variant	MODIFIER	CDC14B	476294	transcript	XR_002627635.1	pseudogene	2	n.202+8606C>T
1	70249367	C	T	PASS	intron_variant	MODIFIER	CDC14B	476294	transcript	XM_022420230.1	protein_coding	2	c.187+8606C>T
1	70249367	C	T	PASS	intron_variant	MODIFIER	CDC14B	476294	transcript	XM_022420199.1	protein_coding	1	c.160+16261C>T
1	70249367	C	T	PASS	intron_variant	MODIFIER	CDC14B	476294	transcript	XM_022420218.1	protein_coding	2	c.187+8606C>T
1	70249367	C	T	PASS	intron_variant	MODIFIER	CDC14B	476294	transcript	XR_001316999.2	pseudogene	2	n.202+8606C>T
1	70249367	C	T	PASS	intron_variant	MODIFIER	CDC14B	476294	transcript	XR_002627634.1	pseudogene	2	n.202+8606C>T
1	70249367	C	T	PASS	intron_variant	MODIFIER	CDC14B	476294	transcript	XR_002627641.1	pseudogene	1	n.175+16261C>T
1	72038720	T	G	PASS	intergenic_region	MODIFIER	C1H9orf3-FBP1	484139-476299	intergenic_region	484139-476299		-1	n.72038720T>G
1	72105325	A	C	PASS	intron_variant	MODIFIER	FBP1	476299	transcript	XM_843213.3	protein_coding	1	c.171-4992A>C
1	72105325	A	C	PASS	intron_variant	MODIFIER	FBP1	476299	transcript	XM_005615792.3	protein_coding	1	c.11+4908A>C
1	74633653	A	C	PASS	intron_variant	MODIFIER	NTRK2	484147	transcript	XM_843496.5	protein_coding	14	c.1397-36205T>G
1	74633653	A	C	PASS	intron_variant	MODIFIER	NTRK2	484147	transcript	XM_003432718.4	protein_coding	14	c.1397-41960T>G
1	74633653	A	C	PASS	intron_variant	MODIFIER	NTRK2	484147	transcript	XM_005615813.3	protein_coding	14	c.1397-36205T>G
1	74633653	A	C	PASS	intron_variant	MODIFIER	NTRK2	484147	transcript	XM_022420608.1	protein_coding	14	c.1397-36205T>G
1	74633653	A	C	PASS	intron_variant	MODIFIER	NTRK2	484147	transcript	XM_022420614.1	protein_coding	14	c.1397-36205T>G
1	74633653	A	C	PASS	intron_variant	MODIFIER	NTRK2	484147	transcript	XM_541264.6	protein_coding	14	c.1397-41960T>G
1	74633653	A	C	PASS	intron_variant	MODIFIER	NTRK2	484147	transcript	XM_003432719.4	protein_coding	14	c.1397-36205T>G
1	74643325	G	A	PASS	3_prime_UTR_variant	MODIFIER	NTRK2	484147	transcript	XM_022420617.1	protein_coding	15	c.*3958C>T
1	74643325	G	A	PASS	intron_variant	MODIFIER	NTRK2	484147	transcript	XM_843496.5	protein_coding	14	c.1397-45877C>T
1	74643325	G	A	PASS	intron_variant	MODIFIER	NTRK2	484147	transcript	XM_003432718.4	protein_coding	14	c.1397-51632C>T
1	74643325	G	A	PASS	intron_variant	MODIFIER	NTRK2	484147	transcript	XM_005615813.3	protein_coding	14	c.1397-45877C>T
1	74643325	G	A	PASS	intron_variant	MODIFIER	NTRK2	484147	transcript	XM_022420608.1	protein_coding	14	c.1397-45877C>T
1	74643325	G	A	PASS	intron_variant	MODIFIER	NTRK2	484147	transcript	XM_022420614.1	protein_coding	14	c.1397-45877C>T
1	74643325	G	A	PASS	intron_variant	MODIFIER	NTRK2	484147	transcript	XM_541264.6	protein_coding	14	c.1397-51632C>T
1	74643325	G	A	PASS	intron_variant	MODIFIER	NTRK2	484147	transcript	XM_003432719.4	protein_coding	14	c.1397-45877C>T
1	74665069	G	C	PASS	intron_variant	MODIFIER	NTRK2	484147	transcript	XM_843496.5	protein_coding	14	c.1396+37197C>G
1	74665069	G	C	PASS	intron_variant	MODIFIER	NTRK2	484147	transcript	XM_003432718.4	protein_coding	14	c.1396+37197C>G
1	74665069	G	C	PASS	intron_variant	MODIFIER	NTRK2	484147	transcript	XM_005615813.3	protein_coding	14	c.1396+37197C>G
1	74665069	G	C	PASS	intron_variant	MODIFIER	NTRK2	484147	transcript	XM_022420608.1	protein_coding	14	c.1396+37197C>G
1	74665069	G	C	PASS	intron_variant	MODIFIER	NTRK2	484147	transcript	XM_022420614.1	protein_coding	14	c.1396+37197C>G
1	74665069	G	C	PASS	intron_variant	MODIFIER	NTRK2	484147	transcript	XM_541264.6	protein_coding	14	c.1396+37197C>G
1	74665069	G	C	PASS	intron_variant	MODIFIER	NTRK2	484147	transcript	XM_003432719.4	protein_coding	14	c.1396+37197C>G
1	74665069	G	C	PASS	intron_variant	MODIFIER	NTRK2	484147	transcript	XM_022420617.1	protein_coding	14	c.1397-17749C>G
1	74679141	G	A	PASS	intron_variant	MODIFIER	NTRK2	484147	transcript	XM_843496.5	protein_coding	14	c.1396+23125C>T
1	74679141	G	A	PASS	intron_variant	MODIFIER	NTRK2	484147	transcript	XM_003432718.4	protein_coding	14	c.1396+23125C>T
1	74679141	G	A	PASS	intron_variant	MODIFIER	NTRK2	484147	transcript	XM_005615813.3	protein_coding	14	c.1396+23125C>T
1	74679141	G	A	PASS	intron_variant	MODIFIER	NTRK2	484147	transcript	XM_022420608.1	protein_coding	14	c.1396+23125C>T
1	74679141	G	A	PASS	intron_variant	MODIFIER	NTRK2	484147	transcript	XM_022420614.1	protein_coding	14	c.1396+23125C>T
1	74679141	G	A	PASS	intron_variant	MODIFIER	NTRK2	484147	transcript	XM_541264.6	protein_coding	14	c.1396+23125C>T
1	74679141	G	A	PASS	intron_variant	MODIFIER	NTRK2	484147	transcript	XM_003432719.4	protein_coding	14	c.1396+23125C>T
1	74679141	G	A	PASS	intron_variant	MODIFIER	NTRK2	484147	transcript	XM_022420617.1	protein_coding	14	c.1396+23125C>T
1	74679172	G	A	PASS	intron_variant	MODIFIER	NTRK2	484147	transcript	XM_843496.5	protein_coding	14	c.1396+23094C>T
1	74679172	G	A	PASS	intron_variant	MODIFIER	NTRK2	484147	transcript	XM_003432718.4	protein_coding	14	c.1396+23094C>T
1	74679172	G	A	PASS	intron_variant	MODIFIER	NTRK2	484147	transcript	XM_005615813.3	protein_coding	14	c.1396+23094C>T
1	74679172	G	A	PASS	intron_variant	MODIFIER	NTRK2	484147	transcript	XM_022420608.1	protein_coding	14	c.1396+23094C>T
1	74679172	G	A	PASS	intron_variant	MODIFIER	NTRK2	484147	transcript	XM_022420614.1	protein_coding	14	c.1396+23094C>T
1	74679172	G	A	PASS	intron_variant	MODIFIER	NTRK2	484147	transcript	XM_541264.6	protein_coding	14	c.1396+23094C>T
1	74679172	G	A	PASS	intron_variant	MODIFIER	NTRK2	484147	transcript	XM_003432719.4	protein_coding	14	c.1396+23094C>T
1	74679172	G	A	PASS	intron_variant	MODIFIER	NTRK2	484147	transcript	XM_022420617.1	protein_coding	14	c.1396+23094C>T
1	74682547	C	T	PASS	intron_variant	MODIFIER	NTRK2	484147	transcript	XM_843496.5	protein_coding	14	c.1396+19719G>A
1	74682547	C	T	PASS	intron_variant	MODIFIER	NTRK2	484147	transcript	XM_003432718.4	protein_coding	14	c.1396+19719G>A
1	74682547	C	T	PASS	intron_variant	MODIFIER	NTRK2	484147	transcript	XM_005615813.3	protein_coding	14	c.1396+19719G>A
1	74682547	C	T	PASS	intron_variant	MODIFIER	NTRK2	484147	transcript	XM_022420608.1	protein_coding	14	c.1396+19719G>A
1	74682547	C	T	PASS	intron_variant	MODIFIER	NTRK2	484147	transcript	XM_022420614.1	protein_coding	14	c.1396+19719G>A
1	74682547	C	T	PASS	intron_variant	MODIFIER	NTRK2	484147	transcript	XM_541264.6	protein_coding	14	c.1396+19719G>A
1	74682547	C	T	PASS	intron_variant	MODIFIER	NTRK2	484147	transcript	XM_003432719.4	protein_coding	14	c.1396+19719G>A
1	74682547	C	T	PASS	intron_variant	MODIFIER	NTRK2	484147	transcript	XM_022420617.1	protein_coding	14	c.1396+19719G>A
1	74684065	A	T	PASS	intron_variant	MODIFIER	NTRK2	484147	transcript	XM_843496.5	protein_coding	14	c.1396+18201T>A
1	74684065	A	T	PASS	intron_variant	MODIFIER	NTRK2	484147	transcript	XM_003432718.4	protein_coding	14	c.1396+18201T>A
1	74684065	A	T	PASS	intron_variant	MODIFIER	NTRK2	484147	transcript	XM_005615813.3	protein_coding	14	c.1396+18201T>A
1	74684065	A	T	PASS	intron_variant	MODIFIER	NTRK2	484147	transcript	XM_022420608.1	protein_coding	14	c.1396+18201T>A
1	74684065	A	T	PASS	intron_variant	MODIFIER	NTRK2	484147	transcript	XM_022420614.1	protein_coding	14	c.1396+18201T>A
1	74684065	A	T	PASS	intron_variant	MODIFIER	NTRK2	484147	transcript	XM_541264.6	protein_coding	14	c.1396+18201T>A
1	74684065	A	T	PASS	intron_variant	MODIFIER	NTRK2	484147	transcript	XM_003432719.4	protein_coding	14	c.1396+18201T>A
1	74684065	A	T	PASS	intron_variant	MODIFIER	NTRK2	484147	transcript	XM_022420617.1	protein_coding	14	c.1396+18201T>A
1	74746682	C	T	PASS	intron_variant	MODIFIER	NTRK2	484147	transcript	XM_843496.5	protein_coding	6	c.359+1307G>A
1	74746682	C	T	PASS	intron_variant	MODIFIER	NTRK2	484147	transcript	XM_003432718.4	protein_coding	6	c.359+1307G>A
1	74746682	C	T	PASS	intron_variant	MODIFIER	NTRK2	484147	transcript	XM_005615813.3	protein_coding	6	c.359+1307G>A
1	74746682	C	T	PASS	intron_variant	MODIFIER	NTRK2	484147	transcript	XM_022420608.1	protein_coding	6	c.359+1307G>A
1	74746682	C	T	PASS	intron_variant	MODIFIER	NTRK2	484147	transcript	XM_022420614.1	protein_coding	6	c.359+1307G>A
1	74746682	C	T	PASS	intron_variant	MODIFIER	NTRK2	484147	transcript	XM_541264.6	protein_coding	6	c.359+1307G>A
1	74746682	C	T	PASS	intron_variant	MODIFIER	NTRK2	484147	transcript	XM_003432719.4	protein_coding	6	c.359+1307G>A
1	74746682	C	T	PASS	intron_variant	MODIFIER	NTRK2	484147	transcript	XM_022420617.1	protein_coding	6	c.359+1307G>A
1	74747038	G	A	PASS	intron_variant	MODIFIER	NTRK2	484147	transcript	XM_843496.5	protein_coding	6	c.359+951C>T
1	74747038	G	A	PASS	intron_variant	MODIFIER	NTRK2	484147	transcript	XM_003432718.4	protein_coding	6	c.359+951C>T
1	74747038	G	A	PASS	intron_variant	MODIFIER	NTRK2	484147	transcript	XM_005615813.3	protein_coding	6	c.359+951C>T
1	74747038	G	A	PASS	intron_variant	MODIFIER	NTRK2	484147	transcript	XM_022420608.1	protein_coding	6	c.359+951C>T
1	74747038	G	A	PASS	intron_variant	MODIFIER	NTRK2	484147	transcript	XM_022420614.1	protein_coding	6	c.359+951C>T
1	74747038	G	A	PASS	intron_variant	MODIFIER	NTRK2	484147	transcript	XM_541264.6	protein_coding	6	c.359+951C>T
1	74747038	G	A	PASS	intron_variant	MODIFIER	NTRK2	484147	transcript	XM_003432719.4	protein_coding	6	c.359+951C>T
1	74747038	G	A	PASS	intron_variant	MODIFIER	NTRK2	484147	transcript	XM_022420617.1	protein_coding	6	c.359+951C>T
1	74749108	G	A	PASS	intron_variant	MODIFIER	NTRK2	484147	transcript	XM_843496.5	protein_coding	4	c.213-861C>T
1	74749108	G	A	PASS	intron_variant	MODIFIER	NTRK2	484147	transcript	XM_003432718.4	protein_coding	4	c.213-861C>T
1	74749108	G	A	PASS	intron_variant	MODIFIER	NTRK2	484147	transcript	XM_005615813.3	protein_coding	4	c.213-861C>T
1	74749108	G	A	PASS	intron_variant	MODIFIER	NTRK2	484147	transcript	XM_022420608.1	protein_coding	4	c.213-861C>T
1	74749108	G	A	PASS	intron_variant	MODIFIER	NTRK2	484147	transcript	XM_022420614.1	protein_coding	4	c.213-861C>T
1	74749108	G	A	PASS	intron_variant	MODIFIER	NTRK2	484147	transcript	XM_541264.6	protein_coding	4	c.213-861C>T
1	74749108	G	A	PASS	intron_variant	MODIFIER	NTRK2	484147	transcript	XM_003432719.4	protein_coding	4	c.213-861C>T
1	74749108	G	A	PASS	intron_variant	MODIFIER	NTRK2	484147	transcript	XM_022420617.1	protein_coding	4	c.213-861C>T
1	74844880	C	T	PASS	intron_variant	MODIFIER	LOC111096447	111096447	transcript	XR_002627955.1	pseudogene	5	n.2394-4331G>A
1	74844880	C	T	PASS	intron_variant	MODIFIER	LOC111096447	111096447	transcript	XR_002627964.1	pseudogene	2	n.241-4331G>A
1	74844880	C	T	PASS	intron_variant	MODIFIER	LOC111096447	111096447	transcript	XR_002627971.1	pseudogene	4	n.549-4331G>A
1	74844880	C	T	PASS	intron_variant	MODIFIER	LOC111096447	111096447	transcript	XR_002627956.1	pseudogene	6	n.1005-4331G>A
1	74844880	C	T	PASS	intron_variant	MODIFIER	LOC111096447	111096447	transcript	XR_002627968.1	pseudogene	7	n.908-4331G>A
1	74844880	C	T	PASS	intron_variant	MODIFIER	LOC111096447	111096447	transcript	XR_002627959.1	pseudogene	6	n.2298-4331G>A
1	75992957	G	A	PASS	intron_variant	MODIFIER	FRMD3	484151	transcript	XM_005615821.2	protein_coding	1	c.106-41681G>A
1	75992957	G	A	PASS	intron_variant	MODIFIER	FRMD3	484151	transcript	XM_541268.7	protein_coding	1	c.106-41681G>A
1	76428700	A	G	PASS	intron_variant	MODIFIER	RASEF	484152	transcript	XM_541269.5	protein_coding	3	c.703-2221A>G
1	76428700	A	G	PASS	intron_variant	MODIFIER	RASEF	484152	transcript	XM_022420756.1	protein_coding	6	c.307-2221A>G
1	76428700	A	G	PASS	intron_variant	MODIFIER	RASEF	484152	transcript	XM_005615823.3	protein_coding	7	c.307-2221A>G
1	76428700	A	G	PASS	intron_variant	MODIFIER	RASEF	484152	transcript	XM_022420731.1	protein_coding	6	c.307-2221A>G
1	76428700	A	G	PASS	intron_variant	MODIFIER	RASEF	484152	transcript	XM_022420737.1	protein_coding	7	c.307-2221A>G
1	76428700	A	G	PASS	intron_variant	MODIFIER	RASEF	484152	transcript	XM_022420739.1	protein_coding	6	c.307-2221A>G
1	76428700	A	G	PASS	intron_variant	MODIFIER	RASEF	484152	transcript	XM_022420745.1	protein_coding	5	c.307-2221A>G
1	76428700	A	G	PASS	intron_variant	MODIFIER	RASEF	484152	transcript	XM_022420750.1	protein_coding	6	c.307-2221A>G
1	76428700	A	G	PASS	intron_variant	MODIFIER	RASEF	484152	transcript	XM_022420754.1	protein_coding	7	c.307-2221A>G
1	76428700	A	G	PASS	intron_variant	MODIFIER	RASEF	484152	transcript	XM_005615822.2	protein_coding	3	c.703-2221A>G
1	76428700	A	G	PASS	intron_variant	MODIFIER	RASEF	484152	transcript	XM_022420727.1	protein_coding	3	c.703-2221A>G
1	76904806	C	A	PASS	intergenic_region	MODIFIER	LOC111096571-LOC111096572	111096571-111096572	intergenic_region	111096571-111096572		-1	n.76904806C>A
1	78667572	G	T	PASS	intergenic_region	MODIFIER	LOC102151589-LOC100687251	102151589-100687251	intergenic_region	102151589-100687251		-1	n.78667572G>T
1	78667579	T	G	PASS	intergenic_region	MODIFIER	LOC102151589-LOC100687251	102151589-100687251	intergenic_region	102151589-100687251		-1	n.78667579T>G
1	78667602	G	C	PASS	intergenic_region	MODIFIER	LOC102151589-LOC100687251	102151589-100687251	intergenic_region	102151589-100687251		-1	n.78667602G>C
1	78804588	C	T	PASS	intergenic_region	MODIFIER	TRNAA-AGC-LOC111090731	111090853-111090731	intergenic_region	111090853-111090731		-1	n.78804588C>T
1	79087111	T	A	PASS	intergenic_region	MODIFIER	LOC111090733-LOC476317	111090733-476317	intergenic_region	111090733-476317		-1	n.79087111T>A
1	79129307	C	T	PASS	intron_variant	MODIFIER	LOC476317	476317	transcript	XM_014117422.2	protein_coding	18	c.2031+653G>A
1	79129307	C	T	PASS	intron_variant	MODIFIER	LOC476317	476317	transcript	XM_014117425.2	protein_coding	18	c.2028+653G>A
1	79129307	C	T	PASS	intron_variant	MODIFIER	LOC476317	476317	transcript	XM_014117428.2	protein_coding	17	c.1968+653G>A
1	79129307	C	T	PASS	intron_variant	MODIFIER	LOC476317	476317	transcript	XM_014117433.2	protein_coding	17	c.1956+653G>A
1	79129307	C	T	PASS	intron_variant	MODIFIER	LOC476317	476317	transcript	XM_014117436.2	protein_coding	17	c.1953+653G>A
1	79129307	C	T	PASS	intron_variant	MODIFIER	LOC476317	476317	transcript	XM_014117438.2	protein_coding	16	c.1893+653G>A
1	79129307	C	T	PASS	intron_variant	MODIFIER	LOC476317	476317	transcript	XM_022420862.1	protein_coding	17	c.1965+653G>A
1	79129307	C	T	PASS	intron_variant	MODIFIER	LOC476317	476317	transcript	XM_022420870.1	protein_coding	17	c.1878+653G>A
1	79869796	C	A	PASS	intron_variant	MODIFIER	LOC111096622	111096622	transcript	XR_002628189.1	pseudogene	3	n.746+27170G>T
1	79869796	C	A	PASS	intron_variant	MODIFIER	LOC111096622	111096622	transcript	XR_002628192.1	pseudogene	2	n.366+27170G>T
1	80185187	TA	T	PASS	intergenic_region	MODIFIER	LOC111096622-PSAT1	111096622-476318	intergenic_region	111096622-476318		-1	n.80185188delA
1	80487307	C	T	PASS	intron_variant	MODIFIER	LOC111096628	111096628	transcript	XR_002628222.1	pseudogene	1	n.257-1658C>T
1	80595307	G	A	PASS	intergenic_region	MODIFIER	LOC111096629-GNAQ	111096629-403928	intergenic_region	111096629-403928		-1	n.80595307G>A
1	80698732	G	T	PASS	intergenic_region	MODIFIER	LOC111096629-GNAQ	111096629-403928	intergenic_region	111096629-403928		-1	n.80698732G>T
1	81063723	T	A	PASS	intron_variant	MODIFIER	GNA14	484156	transcript	XM_541272.6	protein_coding	1	c.125-31891T>A
1	85175391	C	T	PASS	intergenic_region	MODIFIER	TMC1-LOC102153097	484168-102153097	intergenic_region	484168-102153097		-1	n.85175391C>T
1	85283437	C	G	PASS	intergenic_region	MODIFIER	TMC1-LOC102153097	484168-102153097	intergenic_region	484168-102153097		-1	n.85283437C>G
1	85283454	C	T	PASS	intergenic_region	MODIFIER	TMC1-LOC102153097	484168-102153097	intergenic_region	484168-102153097		-1	n.85283454C>T
1	85283462	C	A	PASS	intergenic_region	MODIFIER	TMC1-LOC102153097	484168-102153097	intergenic_region	484168-102153097		-1	n.85283462C>A
1	88110491	TAAGAAAAAAAGCATAAGGGGATCCCTAGGTGGCGCAGCGGTTTGGCGCCTGCCTTCGGCCTAGGGCGCGATCCTGGAGACCCGGGATCGAATCCCACATCGGGCTCCCAGTGCATGGAGCCTGCTTCTCCCTCTGCCTGTGTCTCTGCCTCTCTCTCTCTCTCTCTCTGTGACTATCATAAAAAAAAAAAAAAAAAAAAAA	T	PASS	upstream_gene_variant	MODIFIER	LOC100685359	100685359	transcript	100685359	pseudogene	-1	n.-292_-92del
1	88110491	TAAGAAAAAAAGCATAAGGGGATCCCTAGGTGGCGCAGCGGTTTGGCGCCTGCCTTCGGCCTAGGGCGCGATCCTGGAGACCCGGGATCGAATCCCACATCGGGCTCCCAGTGCATGGAGCCTGCTTCTCCCTCTGCCTGTGTCTCTGCCTCTCTCTCTCTCTCTCTCTGTGACTATCATAAAAAAAAAAAAAAAAAAAAAA	T	PASS	intergenic_region	MODIFIER	FAM189A2-LOC100685359	609015-100685359	intergenic_region	609015-100685359		-1	n.88110492_88110692del
1	88514832	G	C	GATKstd	upstream_gene_variant	MODIFIER	LOC111096775	111096775	transcript	XR_002628659.1	pseudogene	-1	n.-4419G>C
1	88514832	G	C	GATKstd	upstream_gene_variant	MODIFIER	LOC111096775	111096775	transcript	XR_002628658.1	pseudogene	-1	n.-4417G>C
1	88514832	G	C	GATKstd	intron_variant	MODIFIER	PIP5K1B	476331	transcript	XM_014117668.2	protein_coding	4	c.70-17034C>G
1	88514832	G	C	GATKstd	intron_variant	MODIFIER	PIP5K1B	476331	transcript	XM_005615885.3	protein_coding	1	c.-91+15674C>G
1	88514832	G	C	GATKstd	intron_variant	MODIFIER	PIP5K1B	476331	transcript	XM_014117673.2	protein_coding	1	c.64-17034C>G
1	88514832	G	C	GATKstd	intron_variant	MODIFIER	PIP5K1B	476331	transcript	XM_022421438.1	protein_coding	3	c.70-17034C>G
1	88514832	G	C	GATKstd	intron_variant	MODIFIER	PIP5K1B	476331	transcript	XM_022421435.1	protein_coding	3	c.70-17034C>G
1	88514832	G	C	GATKstd	intron_variant	MODIFIER	PIP5K1B	476331	transcript	XM_005615884.3	protein_coding	4	c.70-17034C>G
1	89811233	C	CTGGGG	PASS	intron_variant	MODIFIER	DMRT3	609208	transcript	XM_846422.3	protein_coding	1	c.455-125_455-124insTGGGG
1	97645713	A	T	PASS	downstream_gene_variant	MODIFIER	CDK20	476355	transcript	XM_022422179.1	protein_coding	-1	c.*2665A>T
1	97645713	A	T	PASS	downstream_gene_variant	MODIFIER	CDK20	476355	transcript	XM_014118013.2	protein_coding	-1	c.*4825A>T
1	97645713	A	T	PASS	downstream_gene_variant	MODIFIER	CDK20	476355	transcript	XM_014118011.2	protein_coding	-1	c.*1260A>T
1	97645713	A	T	PASS	downstream_gene_variant	MODIFIER	CDK20	476355	transcript	XR_002629293.1	pseudogene	-1	n.*1168A>T
1	97645713	A	T	PASS	intron_variant	MODIFIER	CDK20	476355	transcript	XM_014118003.2	protein_coding	11	c.1374+1096A>T
1	97645713	A	T	PASS	intron_variant	MODIFIER	CDK20	476355	transcript	XM_014118007.2	protein_coding	10	c.1227+1096A>T
1	97645713	A	T	PASS	intron_variant	MODIFIER	CDK20	476355	transcript	XM_014118010.2	protein_coding	11	c.1374+1096A>T
1	97645713	A	T	PASS	intron_variant	MODIFIER	CDK20	476355	transcript	XM_022422163.1	protein_coding	11	c.1374+1096A>T
1	97645713	A	T	PASS	intron_variant	MODIFIER	CDK20	476355	transcript	XR_002629276.1	pseudogene	11	n.1596+1096A>T
1	97645713	A	T	PASS	intron_variant	MODIFIER	CDK20	476355	transcript	XM_022422170.1	protein_coding	11	c.1374+1096A>T
1	97645713	A	T	PASS	intron_variant	MODIFIER	CDK20	476355	transcript	XR_001317359.2	pseudogene	11	n.1595+1096A>T
1	97645713	A	T	PASS	intron_variant	MODIFIER	CDK20	476355	transcript	XR_001317360.2	pseudogene	11	n.1595+1096A>T
1	97645713	A	T	PASS	intron_variant	MODIFIER	CDK20	476355	transcript	XM_022422166.1	protein_coding	11	c.1374+1096A>T
1	97645713	A	T	PASS	intron_variant	MODIFIER	CDK20	476355	transcript	XM_014118005.2	protein_coding	11	c.1374+1096A>T
1	99805185	G	A	PASS	intron_variant	MODIFIER	ZSCAN18	102153878	transcript	XM_005616064.3	protein_coding	1	c.-137-1213G>A
1	99805185	G	A	PASS	intron_variant	MODIFIER	ZSCAN18	102153878	transcript	XM_005616066.3	protein_coding	1	c.-137-1213G>A
1	99805185	G	A	PASS	intron_variant	MODIFIER	ZSCAN18	102153878	transcript	XM_005616065.3	protein_coding	1	c.-79-1271G>A
1	99805189	A	AG	PASS	intron_variant	MODIFIER	ZSCAN18	102153878	transcript	XM_005616064.3	protein_coding	1	c.-137-1209_-137-1208insG
1	99805189	A	AG	PASS	intron_variant	MODIFIER	ZSCAN18	102153878	transcript	XM_005616066.3	protein_coding	1	c.-137-1209_-137-1208insG
1	99805189	A	AG	PASS	intron_variant	MODIFIER	ZSCAN18	102153878	transcript	XM_005616065.3	protein_coding	1	c.-79-1267_-79-1266insG
1	99805191	G	A	PASS	intron_variant	MODIFIER	ZSCAN18	102153878	transcript	XM_005616064.3	protein_coding	1	c.-137-1207G>A
1	99805191	G	A	PASS	intron_variant	MODIFIER	ZSCAN18	102153878	transcript	XM_005616066.3	protein_coding	1	c.-137-1207G>A
1	99805191	G	A	PASS	intron_variant	MODIFIER	ZSCAN18	102153878	transcript	XM_005616065.3	protein_coding	1	c.-79-1265G>A
1	99805195	A	T	PASS	intron_variant	MODIFIER	ZSCAN18	102153878	transcript	XM_005616064.3	protein_coding	1	c.-137-1203A>T
1	99805195	A	T	PASS	intron_variant	MODIFIER	ZSCAN18	102153878	transcript	XM_005616066.3	protein_coding	1	c.-137-1203A>T
1	99805195	A	T	PASS	intron_variant	MODIFIER	ZSCAN18	102153878	transcript	XM_005616065.3	protein_coding	1	c.-79-1261A>T
1	101262585	CTCTT	C	PASS	downstream_gene_variant	MODIFIER	LOC102154596	102154596	transcript	XM_005616836.3	protein_coding	-1	c.*4476_*4479delTCTT
1	101262585	CTCTT	C	PASS	intergenic_region	MODIFIER	LOC102154596-LOC102154673	102154596-102154673	intergenic_region	102154596-102154673		-1	n.101262586_101262589delTCTT
1	102758282	A	G	PASS	downstream_gene_variant	MODIFIER	LOC611399	611399	transcript	611399	pseudogene	-1	n.*3859T>C
1	102758282	A	G	PASS	intergenic_region	MODIFIER	LOC100688493-LOC611399	100688493-611399	intergenic_region	100688493-611399		-1	n.102758282A>G
1	102758289	C	T	PASS	downstream_gene_variant	MODIFIER	LOC611399	611399	transcript	611399	pseudogene	-1	n.*3852G>A
1	102758289	C	T	PASS	intergenic_region	MODIFIER	LOC100688493-LOC611399	100688493-611399	intergenic_region	100688493-611399		-1	n.102758289C>T
1	102759755	AG	A	PASS	downstream_gene_variant	MODIFIER	LOC611399	611399	transcript	611399	pseudogene	-1	n.*2385delC
1	102759755	AG	A	PASS	intergenic_region	MODIFIER	LOC100688493-LOC611399	100688493-611399	intergenic_region	100688493-611399		-1	n.102759756delG
1	102759761	G	GA	PASS	downstream_gene_variant	MODIFIER	LOC611399	611399	transcript	611399	pseudogene	-1	n.*2379_*2380insT
1	102759761	G	GA	PASS	intergenic_region	MODIFIER	LOC100688493-LOC611399	100688493-611399	intergenic_region	100688493-611399		-1	n.102759761_102759762insA
1	102759763	G	A	PASS	downstream_gene_variant	MODIFIER	LOC611399	611399	transcript	611399	pseudogene	-1	n.*2378C>T
1	102759763	G	A	PASS	intergenic_region	MODIFIER	LOC100688493-LOC611399	100688493-611399	intergenic_region	100688493-611399		-1	n.102759763G>A
1	104486793	A	T	PASS	intergenic_region	MODIFIER	LOC102151412-LOC482273	102151412-482273	intergenic_region	102151412-482273		-1	n.104486793A>T
1	105310824	T	C	PASS	upstream_gene_variant	MODIFIER	LOC106558983	106558983	transcript	XM_014114943.2	protein_coding	-1	c.-8474T>C
1	105310824	T	C	PASS	upstream_gene_variant	MODIFIER	LOC106558983	106558983	transcript	XM_022427732.1	protein_coding	-1	c.-8474T>C
1	105310824	T	C	PASS	upstream_gene_variant	MODIFIER	LOC106558983	106558983	transcript	XM_022427738.1	protein_coding	-1	c.-8496T>C
1	105310824	T	C	PASS	upstream_gene_variant	MODIFIER	LOC106558983	106558983	transcript	XM_022427741.1	protein_coding	-1	c.-8496T>C
1	105310824	T	C	PASS	upstream_gene_variant	MODIFIER	LOC106558983	106558983	transcript	XM_022427742.1	protein_coding	-1	c.-10550T>C
1	105310824	T	C	PASS	upstream_gene_variant	MODIFIER	LOC106558983	106558983	transcript	XM_022427746.1	protein_coding	-1	c.-10550T>C
1	105310824	T	C	PASS	intergenic_region	MODIFIER	LOC111098959-LOC106558983	111098959-106558983	intergenic_region	111098959-106558983		-1	n.105310824T>C
1	105584757	C	A	PASS	intergenic_region	MODIFIER	LOC484343-C1H19orf84	484343-106559280	intergenic_region	484343-106559280		-1	n.105584757C>A
1	110429984	AAGTAATTTTTCTTTTTTTTCTTTTTTTTTTTTTTTTTAAATTTTTTTTAATTTTTTATTTATTTATGATAGGCACACAGTGAGAGAGAGAGAGGCAGAGACACAGGCAGAGGGAGAAGCAGGCTCCATGCACCAGGAGCCTGACGTGGGATTCGATCCCGGGTCTCCAGGATCGCGCCCTGGGCCAAAAGCAGGCGCCAAACCGCTGCGCCACCCAGGGATCCC	A	PASS	intron_variant	MODIFIER	CLASRP	476436	transcript	XM_533642.5	protein_coding	2	c.100-2811_100-2588del
1	110429984	AAGTAATTTTTCTTTTTTTTCTTTTTTTTTTTTTTTTTAAATTTTTTTTAATTTTTTATTTATTTATGATAGGCACACAGTGAGAGAGAGAGAGGCAGAGACACAGGCAGAGGGAGAAGCAGGCTCCATGCACCAGGAGCCTGACGTGGGATTCGATCCCGGGTCTCCAGGATCGCGCCCTGGGCCAAAAGCAGGCGCCAAACCGCTGCGCCACCCAGGGATCCC	A	PASS	intron_variant	MODIFIER	CLASRP	476436	transcript	XR_002631091.1	pseudogene	2	n.262-2811_262-2588del
1	111591919	TTTA	T	PASS	intron_variant	MODIFIER	ETHE1	612416	transcript	XM_850148.5	protein_coding	3	c.375+7333_375+7335delTTA
1	111605744	A	T	PASS	upstream_gene_variant	MODIFIER	PHLDB3	484470	transcript	XM_005616497.2	protein_coding	-1	c.-3772A>T
1	111605744	A	T	PASS	upstream_gene_variant	MODIFIER	PHLDB3	484470	transcript	XM_022425318.1	protein_coding	-1	c.-3772A>T
1	111605744	A	T	PASS	intron_variant	MODIFIER	ETHE1	612416	transcript	XM_850148.5	protein_coding	4	c.506-700A>T
1	111712333	G	A	GATKstd	missense_variant	MODERATE	CEACAM23	100048998	transcript	NM_001097552.1	protein_coding	2	c.124G>A	p.Gly42Ser
1	117073949	C	T	PASS	intergenic_region	MODIFIER	LOC111090505-ATP4A	111090505-431686	intergenic_region	111090505-431686		-1	n.117073949C>T
1	119717194	C	T	PASS	intergenic_region	MODIFIER	LOC106559967-LOC111098378	106559967-111098378	intergenic_region	106559967-111098378		-1	n.119717194C>T
1	119717202	T	C	PASS	intergenic_region	MODIFIER	LOC106559967-LOC111098378	106559967-111098378	intergenic_region	106559967-111098378		-1	n.119717202T>C
1	119717213	T	C	PASS	intergenic_region	MODIFIER	LOC106559967-LOC111098378	106559967-111098378	intergenic_region	106559967-111098378		-1	n.119717213T>C
1	122274126	C	T	PASS	intergenic_region	MODIFIER	UQCRFS1-MIR578	476503-100886164	intergenic_region	476503-100886164		-1	n.122274126C>T
1	122434193	C	CT	PASS	intergenic_region	MODIFIER	MIR578-LOC111098499	100886164-111098499	intergenic_region	100886164-111098499		-1	n.122434193_122434194insT
1	122510272	T	G	PASS	intergenic_region	MODIFIER	LOC111098499-LOC111090843	111098499-111090843	intergenic_region	111098499-111090843		-1	n.122510272T>G
1	122631828	G	C	PASS	intergenic_region	MODIFIER	LOC111090843-CHR_END	111090843-CHR_END	intergenic_region	111090843-CHR_END		-1	n.122631828G>C
10	4192335	A	T	PASS	intergenic_region	MODIFIER	LOC100856731-LOC106559344	100856731-106559344	intergenic_region	100856731-106559344		-1	n.4192335A>T
10	4192345	A	T	PASS	intergenic_region	MODIFIER	LOC100856731-LOC106559344	100856731-106559344	intergenic_region	100856731-106559344		-1	n.4192345A>T
10	4192356	C	G	PASS	intergenic_region	MODIFIER	LOC100856731-LOC106559344	100856731-106559344	intergenic_region	100856731-106559344		-1	n.4192356C>G
10	6616998	TTTTTCTC	T	PASS	intergenic_region	MODIFIER	LOC106559359-TMEM5	106559359-608152	intergenic_region	106559359-608152		-1	n.6616999_6617005delTTTTCTC
10	8349002	C	CCGAGCGCAG	PASS	intron_variant	MODIFIER	HMGA2	100271859	transcript	XM_022424167.1	protein_coding	1	c.12+875_12+876insCGAGCGCAG
10	8349005	GCT	G	PASS	intron_variant	MODIFIER	HMGA2	100271859	transcript	XM_022424167.1	protein_coding	1	c.12+879_12+880delCT
10	8643532	AT	A	PASS	upstream_gene_variant	MODIFIER	LLPH	100682952	transcript	XM_003431451.4	protein_coding	-1	c.-7628delA
10	8643532	AT	A	PASS	downstream_gene_variant	MODIFIER	TMBIM4	474432	transcript	XM_531662.6	protein_coding	-1	c.*515delA
10	8643532	AT	A	PASS	intergenic_region	MODIFIER	LLPH-TMBIM4	100682952-474432	intergenic_region	100682952-474432		-1	n.8643533delT
10	9188300	TCCCCCCATCCTCCATCCTCC	T	PASS	upstream_gene_variant	MODIFIER	GRIP1	474434	transcript	XM_014117217.2	protein_coding	-1	c.-651_-632delGGAGGATGGAGGATGGGGGG
10	9188300	TCCCCCCATCCTCCATCCTCC	T	PASS	intergenic_region	MODIFIER	GRIP1-LOC100684551	474434-100684551	intergenic_region	474434-100684551		-1	n.9188301_9188320delCCCCCCATCCTCCATCCTCC
10	10744636	A	T	PASS	intergenic_region	MODIFIER	LOC111097591-RAP1B	111097591-608981	intergenic_region	111097591-608981		-1	n.10744636A>T
10	13905962	G	A	PASS	intron_variant	MODIFIER	TRHDE	481166	transcript	XM_022424884.1	protein_coding	4	c.1220-37998G>A
10	13906025	G	A	PASS	intron_variant	MODIFIER	TRHDE	481166	transcript	XM_022424884.1	protein_coding	4	c.1220-37935G>A
10	14031822	C	A	PASS	intron_variant	MODIFIER	TRHDE	481166	transcript	XM_022424884.1	protein_coding	10	c.1947-1262C>A
10	22186095	A	C	PASS	intron_variant	MODIFIER	SCUBE1	609479	transcript	XM_003639334.2	protein_coding	4	c.493+19514A>C
10	22186097	G	A	PASS	intron_variant	MODIFIER	SCUBE1	609479	transcript	XM_003639334.2	protein_coding	4	c.493+19516G>A
10	22909531	C	G	PASS	intron_variant	MODIFIER	SERHL2	474481	transcript	XM_005625795.3	protein_coding	8	c.596-9927G>C
10	22909531	C	G	PASS	intron_variant	MODIFIER	SERHL2	474481	transcript	XM_022424346.1	protein_coding	8	c.425-9927G>C
10	22909531	C	G	PASS	intron_variant	MODIFIER	SERHL2	474481	transcript	XM_014117303.2	protein_coding	7	c.521-9927G>C
10	22909531	C	G	PASS	intron_variant	MODIFIER	SERHL2	474481	transcript	XM_022424347.1	protein_coding	8	c.425-9927G>C
10	22909531	C	G	PASS	intron_variant	MODIFIER	SERHL2	474481	transcript	XM_022424345.1	protein_coding	8	c.596-9927G>C
10	24066359	TCTTTAA	T	PASS	intron_variant	MODIFIER	LOC102155369	102155369	transcript	XR_002630560.1	pseudogene	4	n.992-7924_992-7919delCTTTAA
10	24066359	TCTTTAA	T	PASS	intron_variant	MODIFIER	LOC102155369	102155369	transcript	XR_002630559.1	pseudogene	2	n.531-7924_531-7919delCTTTAA
10	24066359	TCTTTAA	T	PASS	intron_variant	MODIFIER	LOC102155369	102155369	transcript	XR_002630558.1	pseudogene	3	n.582-7924_582-7919delCTTTAA
10	24066359	TCTTTAA	T	PASS	intron_variant	MODIFIER	LOC102155369	102155369	transcript	XR_293338.2	pseudogene	2	n.524-7924_524-7919delCTTTAA
10	26916536	C	A	PASS	upstream_gene_variant	MODIFIER	TRIOBP	481263	transcript	XM_014117368.2	protein_coding	-1	c.-5500G>T
10	26916536	C	A	PASS	upstream_gene_variant	MODIFIER	TRIOBP	481263	transcript	XM_022424463.1	protein_coding	-1	c.-5500G>T
10	26916536	C	A	PASS	upstream_gene_variant	MODIFIER	TRIOBP	481263	transcript	XM_022424464.1	protein_coding	-1	c.-5500G>T
10	26916536	C	A	PASS	upstream_gene_variant	MODIFIER	TRIOBP	481263	transcript	XM_022424465.1	protein_coding	-1	c.-5500G>T
10	26916536	C	A	PASS	downstream_gene_variant	MODIFIER	NOL12	608474	transcript	XM_845371.5	protein_coding	-1	c.*5799G>T
10	26916536	C	A	PASS	intergenic_region	MODIFIER	TRIOBP-NOL12	481263-608474	intergenic_region	481263-608474		-1	n.26916536C>A
10	26916539	G	T	PASS	upstream_gene_variant	MODIFIER	TRIOBP	481263	transcript	XM_014117368.2	protein_coding	-1	c.-5503C>A
10	26916539	G	T	PASS	upstream_gene_variant	MODIFIER	TRIOBP	481263	transcript	XM_022424463.1	protein_coding	-1	c.-5503C>A
10	26916539	G	T	PASS	upstream_gene_variant	MODIFIER	TRIOBP	481263	transcript	XM_022424464.1	protein_coding	-1	c.-5503C>A
10	26916539	G	T	PASS	upstream_gene_variant	MODIFIER	TRIOBP	481263	transcript	XM_022424465.1	protein_coding	-1	c.-5503C>A
10	26916539	G	T	PASS	downstream_gene_variant	MODIFIER	NOL12	608474	transcript	XM_845371.5	protein_coding	-1	c.*5796C>A
10	26916539	G	T	PASS	intergenic_region	MODIFIER	TRIOBP-NOL12	481263-608474	intergenic_region	481263-608474		-1	n.26916539G>T
10	31159520	CAG	C	PASS	intergenic_region	MODIFIER	PWP1-BTBD11	474526-481292	intergenic_region	474526-481292		-1	n.31159521_31159522delAG
10	31499653	C	T	PASS	intron_variant	MODIFIER	LOC102155137	102155137	transcript	XR_002631040.1	pseudogene	2	n.423+2536G>A
10	31499653	C	T	PASS	intron_variant	MODIFIER	LOC102155137	102155137	transcript	XR_002631041.1	pseudogene	2	n.413+2536G>A
10	31499653	C	T	PASS	intron_variant	MODIFIER	LOC102155137	102155137	transcript	XR_293369.3	pseudogene	2	n.409+2536G>A
10	31649473	A	AGT	PASS	intergenic_region	MODIFIER	LOC102155137-CRY1	102155137-474528	intergenic_region	102155137-474528		-1	n.31649473_31649474insGT
10	32492400	C	A	PASS	intron_variant	MODIFIER	NUAK1	481296	transcript	XM_538417.5	protein_coding	1	c.256-6534C>A
10	32492400	C	A	PASS	intron_variant	MODIFIER	NUAK1	481296	transcript	XM_022424520.1	protein_coding	1	c.55-6534C>A
10	33612172	A	T	PASS	intron_variant	MODIFIER	CHST11	481299	transcript	XM_005625962.3	protein_coding	2	c.205-53271T>A
10	33612172	A	T	PASS	intron_variant	MODIFIER	CHST11	481299	transcript	XM_022424527.1	protein_coding	3	c.85-53271T>A
10	33612172	A	T	PASS	intron_variant	MODIFIER	CHST11	481299	transcript	XM_022424526.1	protein_coding	2	c.124-53271T>A
10	33612172	A	T	PASS	intron_variant	MODIFIER	CHST11	481299	transcript	XM_538420.6	protein_coding	2	c.190-53271T>A
10	36579389	GC	G	PASS	intergenic_region	MODIFIER	LOC100688434-LOC111097843	100688434-111097843	intergenic_region	100688434-111097843		-1	n.36579390delC
10	36897836	G	T	PASS	upstream_gene_variant	MODIFIER	LOC102154849	102154849	transcript	XR_293385.2	pseudogene	-1	n.-3471C>A
10	36897836	G	T	PASS	intergenic_region	MODIFIER	LOC102154849-ST6GAL2	102154849-481315	intergenic_region	102154849-481315		-1	n.36897836G>T
10	37250821	A	T	PASS	intergenic_region	MODIFIER	MIR8799C-UXS1	104796447-481318	intergenic_region	104796447-481318		-1	n.37250821A>T
10	37250880	G	A	PASS	intergenic_region	MODIFIER	MIR8799C-UXS1	104796447-481318	intergenic_region	104796447-481318		-1	n.37250880G>A
10	37638667	G	A	PASS	intron_variant	MODIFIER	NCK2	481319	transcript	XM_005625984.3	protein_coding	3	c.-16-15058C>T
10	37638667	G	A	PASS	intron_variant	MODIFIER	NCK2	481319	transcript	XM_014117410.2	protein_coding	2	c.-16-15058C>T
10	37638667	G	A	PASS	intron_variant	MODIFIER	NCK2	481319	transcript	XM_005625986.3	protein_coding	3	c.-13-15061C>T
10	37638667	G	A	PASS	intron_variant	MODIFIER	NCK2	481319	transcript	XM_005625985.3	protein_coding	3	c.-16-15058C>T
10	40763214	G	T	PASS	intergenic_region	MODIFIER	IL1RL1-IL1RL2	611442-611453	intergenic_region	611442-611453		-1	n.40763214G>T
10	41456012	C	CAGA	PASS	intergenic_region	MODIFIER	LOC100683457-RFX8	100683457-100683612	intergenic_region	100683457-100683612		-1	n.41456012_41456013insAGA
10	42540832	C	A	PASS	intergenic_region	MODIFIER	LONRF2-LOC102152731	481336-102152731	intergenic_region	481336-102152731		-1	n.42540832C>A
10	42752248	T	C	PASS	intron_variant	MODIFIER	AFF3	611584	transcript	XM_014117468.2	protein_coding	5	c.945+74378T>C
10	42752248	T	C	PASS	intron_variant	MODIFIER	AFF3	611584	transcript	XM_014117469.2	protein_coding	5	c.945+74378T>C
10	42752248	T	C	PASS	intron_variant	MODIFIER	AFF3	611584	transcript	XM_022424585.1	protein_coding	4	c.870+74378T>C
10	42752248	T	C	PASS	intron_variant	MODIFIER	AFF3	611584	transcript	XM_005626014.3	protein_coding	5	c.945+74378T>C
10	42752248	T	C	PASS	intron_variant	MODIFIER	AFF3	611584	transcript	XM_005626015.3	protein_coding	5	c.945+74378T>C
10	42752248	T	C	PASS	intron_variant	MODIFIER	AFF3	611584	transcript	XM_022424586.1	protein_coding	4	c.639+74378T>C
10	43725873	T	C	PASS	intron_variant	MODIFIER	KIAA1211L	481340	transcript	XM_022424598.1	protein_coding	2	c.11+34709T>C
10	43831176	C	T	PASS	synonymous_variant	LOW	KIAA1211L	481340	transcript	XM_022424598.1	protein_coding	5	c.303C>T	p.Asp101Asp
10	45580808	G	A	PASS	intergenic_region	MODIFIER	LOC106559420-LOC100686443	106559420-100686443	intergenic_region	106559420-100686443		-1	n.45580808G>A
10	54975499	C	T	PASS	upstream_gene_variant	MODIFIER	ACYP2	474595	transcript	XM_022424734.1	protein_coding	-1	c.-70329C>T
10	54975499	C	T	PASS	upstream_gene_variant	MODIFIER	ACYP2	474595	transcript	XM_022424735.1	protein_coding	-1	c.-70329C>T
10	54975499	C	T	PASS	upstream_gene_variant	MODIFIER	ACYP2	474595	transcript	XM_022424737.1	protein_coding	-1	c.-70329C>T
10	54975499	C	T	PASS	upstream_gene_variant	MODIFIER	ACYP2	474595	transcript	XM_022424738.1	protein_coding	-1	c.-70329C>T
10	54975499	C	T	PASS	upstream_gene_variant	MODIFIER	ACYP2	474595	transcript	XM_022424742.1	protein_coding	-1	c.-66633C>T
10	54975499	C	T	PASS	upstream_gene_variant	MODIFIER	ACYP2	474595	transcript	XM_022424744.1	protein_coding	-1	c.-119627C>T
10	54975499	C	T	PASS	intergenic_region	MODIFIER	PSME4-ACYP2	474594-474595	intergenic_region	474594-474595		-1	n.54975499C>T
10	56076116	C	CTCTTTGGGATCCCTGCTCAGCACAGGGTCTACTT	PASS	upstream_gene_variant	MODIFIER	LOC111097850	111097850	transcript	XR_002631053.1	pseudogene	-1	n.-4899_-4898insAAGTAGACCCTGTGCTGAGCAGGGATCCCAAAGA
10	56076116	C	CTCTTTGGGATCCCTGCTCAGCACAGGGTCTACTT	PASS	intergenic_region	MODIFIER	LOC111097850-LOC111097755	111097850-111097755	intergenic_region	111097850-111097755		-1	n.56076116_56076117insTCTTTGGGATCCCTGCTCAGCACAGGGTCTACTT
10	57327992	A	G	PASS	downstream_gene_variant	MODIFIER	LOC111097759	111097759	transcript	XR_002630839.1	pseudogene	-1	n.*605T>C
10	57327992	A	G	PASS	intron_variant	MODIFIER	LOC111097758	111097758	transcript	XR_002630836.1	pseudogene	2	n.275+53818A>G
10	59534215	A	T	PASS	downstream_gene_variant	MODIFIER	LOC102154692	102154692	transcript	XR_002630863.1	pseudogene	-1	n.*691T>A
10	59534215	A	T	PASS	non_coding_transcript_exon_variant	MODIFIER	LOC102154692	102154692	transcript	XR_002630862.1	pseudogene	11	n.1793T>A
10	59534215	A	T	PASS	non_coding_transcript_exon_variant	MODIFIER	LOC102154692	102154692	transcript	XR_002630865.1	pseudogene	11	n.1789T>A
10	59554194	T	C	PASS	intron_variant	MODIFIER	LOC102154692	102154692	transcript	XR_002630862.1	pseudogene	8	n.929-3577A>G
10	59554194	T	C	PASS	intron_variant	MODIFIER	LOC102154692	102154692	transcript	XR_002630865.1	pseudogene	8	n.929-3577A>G
10	59554194	T	C	PASS	intron_variant	MODIFIER	LOC102154692	102154692	transcript	XR_002630863.1	pseudogene	8	n.929-3577A>G
10	59558063	G	A	PASS	intron_variant	MODIFIER	LOC102154692	102154692	transcript	XR_002630862.1	pseudogene	8	n.929-7446C>T
10	59558063	G	A	PASS	intron_variant	MODIFIER	LOC102154692	102154692	transcript	XR_002630865.1	pseudogene	8	n.929-7446C>T
10	59558063	G	A	PASS	intron_variant	MODIFIER	LOC102154692	102154692	transcript	XR_002630863.1	pseudogene	8	n.929-7446C>T
10	59602078	T	A	PASS	intron_variant	MODIFIER	LOC102154692	102154692	transcript	XR_002630862.1	pseudogene	8	n.928+11425A>T
10	59602078	T	A	PASS	intron_variant	MODIFIER	LOC102154692	102154692	transcript	XR_002630865.1	pseudogene	8	n.928+11425A>T
10	59602078	T	A	PASS	intron_variant	MODIFIER	LOC102154692	102154692	transcript	XR_002630863.1	pseudogene	8	n.928+11425A>T
10	59602078	T	A	PASS	intron_variant	MODIFIER	LOC102154692	102154692	transcript	XR_002630857.1	pseudogene	10	n.1197+2716A>T
10	59602078	T	A	PASS	intron_variant	MODIFIER	LOC102154692	102154692	transcript	XR_002630858.1	pseudogene	8	n.929-4893A>T
10	59602078	T	A	PASS	intron_variant	MODIFIER	LOC102154692	102154692	transcript	XR_002630859.1	pseudogene	9	n.1132+2716A>T
10	59602078	T	A	PASS	intron_variant	MODIFIER	LOC102154692	102154692	transcript	XR_002630860.1	pseudogene	8	n.944+2716A>T
10	59602078	T	A	PASS	intron_variant	MODIFIER	LOC102154692	102154692	transcript	XR_002630861.1	pseudogene	10	n.1197+2716A>T
10	59602078	T	A	PASS	intron_variant	MODIFIER	LOC102154692	102154692	transcript	XR_002630864.1	pseudogene	8	n.929-4893A>T
10	59602078	T	A	PASS	intron_variant	MODIFIER	LOC102154692	102154692	transcript	XR_002630866.1	pseudogene	9	n.1042+2716A>T
10	59622618	G	T	PASS	intron_variant	MODIFIER	LOC102154692	102154692	transcript	XR_002630862.1	pseudogene	7	n.841-9028C>A
10	59622618	G	T	PASS	intron_variant	MODIFIER	LOC102154692	102154692	transcript	XR_002630865.1	pseudogene	7	n.841-9028C>A
10	59622618	G	T	PASS	intron_variant	MODIFIER	LOC102154692	102154692	transcript	XR_002630863.1	pseudogene	7	n.841-9028C>A
10	59622618	G	T	PASS	intron_variant	MODIFIER	LOC102154692	102154692	transcript	XR_002630857.1	pseudogene	7	n.841-9028C>A
10	59622618	G	T	PASS	intron_variant	MODIFIER	LOC102154692	102154692	transcript	XR_002630858.1	pseudogene	7	n.841-9028C>A
10	59622618	G	T	PASS	intron_variant	MODIFIER	LOC102154692	102154692	transcript	XR_002630859.1	pseudogene	7	n.841-9028C>A
10	59622618	G	T	PASS	intron_variant	MODIFIER	LOC102154692	102154692	transcript	XR_002630860.1	pseudogene	5	n.588-9028C>A
10	59622618	G	T	PASS	intron_variant	MODIFIER	LOC102154692	102154692	transcript	XR_002630861.1	pseudogene	7	n.841-9028C>A
10	59622618	G	T	PASS	intron_variant	MODIFIER	LOC102154692	102154692	transcript	XR_002630864.1	pseudogene	7	n.841-9028C>A
10	59622618	G	T	PASS	intron_variant	MODIFIER	LOC102154692	102154692	transcript	XR_002630866.1	pseudogene	6	n.686-9028C>A
10	59661036	A	T	PASS	intron_variant	MODIFIER	LOC102154692	102154692	transcript	XR_002630862.1	pseudogene	6	n.769+6921T>A
10	59661036	A	T	PASS	intron_variant	MODIFIER	LOC102154794	102154794	transcript	XR_002630856.1	pseudogene	1	n.125-1257A>T
10	59661036	A	T	PASS	intron_variant	MODIFIER	LOC102154692	102154692	transcript	XR_002630865.1	pseudogene	6	n.769+6921T>A
10	59661036	A	T	PASS	intron_variant	MODIFIER	LOC102154692	102154692	transcript	XR_002630863.1	pseudogene	6	n.769+6921T>A
10	59661036	A	T	PASS	intron_variant	MODIFIER	LOC102154692	102154692	transcript	XR_002630857.1	pseudogene	6	n.769+6921T>A
10	59661036	A	T	PASS	intron_variant	MODIFIER	LOC102154692	102154692	transcript	XR_002630858.1	pseudogene	6	n.769+6921T>A
10	59661036	A	T	PASS	intron_variant	MODIFIER	LOC102154692	102154692	transcript	XR_002630859.1	pseudogene	6	n.769+6921T>A
10	59661036	A	T	PASS	intron_variant	MODIFIER	LOC102154692	102154692	transcript	XR_002630860.1	pseudogene	4	n.516+6921T>A
10	59661036	A	T	PASS	intron_variant	MODIFIER	LOC102154692	102154692	transcript	XR_002630861.1	pseudogene	6	n.769+6921T>A
10	59661036	A	T	PASS	intron_variant	MODIFIER	LOC102154692	102154692	transcript	XR_002630864.1	pseudogene	6	n.769+6921T>A
10	59661036	A	T	PASS	intron_variant	MODIFIER	LOC102154692	102154692	transcript	XR_002630866.1	pseudogene	5	n.614+6921T>A
10	59661036	A	T	PASS	intron_variant	MODIFIER	LOC102154794	102154794	transcript	XR_293449.2	pseudogene	1	n.125-1257A>T
10	59661036	A	T	PASS	intron_variant	MODIFIER	LOC102154794	102154794	transcript	XR_293450.2	pseudogene	1	n.125-1257A>T
10	59741922	ATATTATATT	A	PASS	intergenic_region	MODIFIER	LOC111097770-LOC102154879	111097770-102154879	intergenic_region	111097770-102154879		-1	n.59741923_59741931delTATTATATT
10	59760693	T	G	PASS	intergenic_region	MODIFIER	LOC111097770-LOC102154879	111097770-102154879	intergenic_region	111097770-102154879		-1	n.59760693T>G
10	59773649	AAAAAAT	A	PASS	upstream_gene_variant	MODIFIER	LOC102154879	102154879	transcript	XR_002630869.1	pseudogene	-1	n.-4534_-4529delAAAAAT
10	59773649	AAAAAAT	A	PASS	upstream_gene_variant	MODIFIER	LOC102154879	102154879	transcript	XR_002630868.1	pseudogene	-1	n.-4534_-4529delAAAAAT
10	59773649	AAAAAAT	A	PASS	upstream_gene_variant	MODIFIER	LOC102154879	102154879	transcript	XR_002630871.1	pseudogene	-1	n.-4534_-4529delAAAAAT
10	59773649	AAAAAAT	A	PASS	upstream_gene_variant	MODIFIER	LOC102154879	102154879	transcript	XR_293451.2	pseudogene	-1	n.-4534_-4529delAAAAAT
10	59773649	AAAAAAT	A	PASS	upstream_gene_variant	MODIFIER	LOC102154879	102154879	transcript	XR_002630870.1	pseudogene	-1	n.-4534_-4529delAAAAAT
10	59773649	AAAAAAT	A	PASS	upstream_gene_variant	MODIFIER	LOC102154879	102154879	transcript	XR_002630872.1	pseudogene	-1	n.-4534_-4529delAAAAAT
10	59773649	AAAAAAT	A	PASS	intergenic_region	MODIFIER	LOC111097770-LOC102154879	111097770-102154879	intergenic_region	111097770-102154879		-1	n.59773650_59773655delAAAAAT
10	59774117	T	G	PASS	upstream_gene_variant	MODIFIER	LOC102154879	102154879	transcript	XR_002630869.1	pseudogene	-1	n.-4067T>G
10	59774117	T	G	PASS	upstream_gene_variant	MODIFIER	LOC102154879	102154879	transcript	XR_002630868.1	pseudogene	-1	n.-4067T>G
10	59774117	T	G	PASS	upstream_gene_variant	MODIFIER	LOC102154879	102154879	transcript	XR_002630871.1	pseudogene	-1	n.-4067T>G
10	59774117	T	G	PASS	upstream_gene_variant	MODIFIER	LOC102154879	102154879	transcript	XR_293451.2	pseudogene	-1	n.-4067T>G
10	59774117	T	G	PASS	upstream_gene_variant	MODIFIER	LOC102154879	102154879	transcript	XR_002630870.1	pseudogene	-1	n.-4067T>G
10	59774117	T	G	PASS	upstream_gene_variant	MODIFIER	LOC102154879	102154879	transcript	XR_002630872.1	pseudogene	-1	n.-4067T>G
10	59774117	T	G	PASS	intergenic_region	MODIFIER	LOC111097770-LOC102154879	111097770-102154879	intergenic_region	111097770-102154879		-1	n.59774117T>G
10	59779544	TC	T	PASS	intron_variant	MODIFIER	LOC102154879	102154879	transcript	XR_002630869.1	pseudogene	1	n.188+1174delC
10	59779544	TC	T	PASS	intron_variant	MODIFIER	LOC102154879	102154879	transcript	XR_002630868.1	pseudogene	1	n.188+1174delC
10	59779544	TC	T	PASS	intron_variant	MODIFIER	LOC102154879	102154879	transcript	XR_002630871.1	pseudogene	1	n.188+1174delC
10	59779544	TC	T	PASS	intron_variant	MODIFIER	LOC102154879	102154879	transcript	XR_293451.2	pseudogene	1	n.188+1174delC
10	59779544	TC	T	PASS	intron_variant	MODIFIER	LOC102154879	102154879	transcript	XR_002630870.1	pseudogene	1	n.188+1174delC
10	59779544	TC	T	PASS	intron_variant	MODIFIER	LOC102154879	102154879	transcript	XR_002630872.1	pseudogene	1	n.188+1174delC
10	59782442	G	A	PASS	intron_variant	MODIFIER	LOC102154879	102154879	transcript	XR_002630869.1	pseudogene	2	n.339+1511G>A
10	59782442	G	A	PASS	intron_variant	MODIFIER	LOC102154879	102154879	transcript	XR_002630868.1	pseudogene	2	n.339+1511G>A
10	59782442	G	A	PASS	intron_variant	MODIFIER	LOC102154879	102154879	transcript	XR_002630871.1	pseudogene	2	n.339+1511G>A
10	59782442	G	A	PASS	intron_variant	MODIFIER	LOC102154879	102154879	transcript	XR_293451.2	pseudogene	2	n.339+1511G>A
10	59782442	G	A	PASS	intron_variant	MODIFIER	LOC102154879	102154879	transcript	XR_002630870.1	pseudogene	2	n.339+1511G>A
10	59782442	G	A	PASS	intron_variant	MODIFIER	LOC102154879	102154879	transcript	XR_002630872.1	pseudogene	2	n.339+1511G>A
10	59785548	G	A	PASS	intron_variant	MODIFIER	LOC102154879	102154879	transcript	XR_002630869.1	pseudogene	2	n.339+4617G>A
10	59785548	G	A	PASS	intron_variant	MODIFIER	LOC102154879	102154879	transcript	XR_002630868.1	pseudogene	2	n.339+4617G>A
10	59785548	G	A	PASS	intron_variant	MODIFIER	LOC102154879	102154879	transcript	XR_002630871.1	pseudogene	2	n.339+4617G>A
10	59785548	G	A	PASS	intron_variant	MODIFIER	LOC102154879	102154879	transcript	XR_293451.2	pseudogene	2	n.339+4617G>A
10	59785548	G	A	PASS	intron_variant	MODIFIER	LOC102154879	102154879	transcript	XR_002630870.1	pseudogene	2	n.339+4617G>A
10	59785548	G	A	PASS	intron_variant	MODIFIER	LOC102154879	102154879	transcript	XR_002630872.1	pseudogene	2	n.339+4617G>A
10	60704252	G	C	PASS	intergenic_region	MODIFIER	BCL11A-LOC106559422	481381-106559422	intergenic_region	481381-106559422		-1	n.60704252G>C
10	60999910	C	T	PASS	intron_variant	MODIFIER	REL	474606	transcript	XM_005626129.3	protein_coding	1	c.11-272C>T
10	60999910	C	T	PASS	intron_variant	MODIFIER	REL	474606	transcript	XM_005626130.3	protein_coding	1	c.11-272C>T
10	60999910	C	T	PASS	intron_variant	MODIFIER	REL	474606	transcript	XM_005626132.2	protein_coding	1	c.-50-272C>T
10	60999910	C	T	PASS	intron_variant	MODIFIER	REL	474606	transcript	XM_005626131.3	protein_coding	1	c.-50-272C>T
10	61609734	C	T	PASS	intergenic_region	MODIFIER	LOC106559403-LOC102157173	106559403-102157173	intergenic_region	106559403-102157173		-1	n.61609734C>T
10	62641900	G	A	PASS	intron_variant	MODIFIER	EHBP1	481386	transcript	XM_005626145.3	protein_coding	7	c.635-6172G>A
10	62641900	G	A	PASS	intron_variant	MODIFIER	EHBP1	481386	transcript	XM_022424797.1	protein_coding	7	c.635-6172G>A
10	62641900	G	A	PASS	intron_variant	MODIFIER	EHBP1	481386	transcript	XR_002630904.1	pseudogene	7	n.1231-6172G>A
10	62641900	G	A	PASS	intron_variant	MODIFIER	EHBP1	481386	transcript	XR_002630905.1	pseudogene	7	n.1231-6172G>A
10	62641900	G	A	PASS	intron_variant	MODIFIER	EHBP1	481386	transcript	XM_005626147.3	protein_coding	7	c.635-6172G>A
10	62641900	G	A	PASS	intron_variant	MODIFIER	EHBP1	481386	transcript	XM_022424792.1	protein_coding	7	c.635-6172G>A
10	62641900	G	A	PASS	intron_variant	MODIFIER	EHBP1	481386	transcript	XM_538507.6	protein_coding	7	c.635-6172G>A
10	62641900	G	A	PASS	intron_variant	MODIFIER	EHBP1	481386	transcript	XM_022424794.1	protein_coding	7	c.635-6928G>A
10	62641900	G	A	PASS	intron_variant	MODIFIER	EHBP1	481386	transcript	XM_022424795.1	protein_coding	7	c.635-6172G>A
10	62641900	G	A	PASS	intron_variant	MODIFIER	EHBP1	481386	transcript	XM_022424793.1	protein_coding	7	c.635-6172G>A
10	62641900	G	A	PASS	intron_variant	MODIFIER	EHBP1	481386	transcript	XM_005626146.3	protein_coding	7	c.635-6172G>A
10	62641900	G	A	PASS	intron_variant	MODIFIER	EHBP1	481386	transcript	XM_022424796.1	protein_coding	6	c.635-6928G>A
10	62641900	G	A	PASS	intron_variant	MODIFIER	EHBP1	481386	transcript	XM_860745.5	protein_coding	6	c.635-6928G>A
10	62641900	G	A	PASS	intron_variant	MODIFIER	EHBP1	481386	transcript	XM_022424798.1	protein_coding	3	c.275-6172G>A
10	62641900	G	A	PASS	intron_variant	MODIFIER	EHBP1	481386	transcript	XM_022424799.1	protein_coding	2	c.230-6172G>A
10	63383660	G	A	PASS	intergenic_region	MODIFIER	LOC102152622-UGP2	102152622-474615	intergenic_region	102152622-474615		-1	n.63383660G>A
10	64073606	C	T	PASS	intron_variant	MODIFIER	LOC111097859	111097859	transcript	XR_002631060.1	pseudogene	1	n.152-304G>A
10	64142858	A	T	PASS	intron_variant	MODIFIER	AFTPH	474618	transcript	XM_005626160.3	protein_coding	2	c.1933-3087A>T
10	64142858	A	T	PASS	intron_variant	MODIFIER	AFTPH	474618	transcript	XR_002630919.1	pseudogene	2	n.2201-3087A>T
10	64142858	A	T	PASS	intron_variant	MODIFIER	AFTPH	474618	transcript	XM_022424816.1	protein_coding	3	c.1933-3087A>T
10	64142858	A	T	PASS	intron_variant	MODIFIER	AFTPH	474618	transcript	XM_847586.5	protein_coding	2	c.1933-3087A>T
10	64142858	A	T	PASS	intron_variant	MODIFIER	AFTPH	474618	transcript	XM_860997.5	protein_coding	2	c.1933-3087A>T
10	64142858	A	T	PASS	intron_variant	MODIFIER	AFTPH	474618	transcript	XM_022424818.1	protein_coding	2	c.1933-3087A>T
10	64142858	A	T	PASS	intron_variant	MODIFIER	AFTPH	474618	transcript	XM_022424815.1	protein_coding	2	c.1933-3087A>T
10	64421275	T	G	PASS	intergenic_region	MODIFIER	LOC111097786-SLC1A4	111097786-481391	intergenic_region	111097786-481391		-1	n.64421275T>G
10	64452936	C	CG	PASS	intergenic_region	MODIFIER	LOC111097786-SLC1A4	111097786-481391	intergenic_region	111097786-481391		-1	n.64452936_64452937insG
10	64683990	A	C	PASS	3_prime_UTR_variant	MODIFIER	LOC111097788	111097788	transcript	XM_022424819.1	protein_coding	3	c.*296T>G
10	64683990	A	C	PASS	3_prime_UTR_variant	MODIFIER	LOC111097788	111097788	transcript	XM_022424820.1	protein_coding	3	c.*292T>G
10	64683990	A	C	PASS	upstream_gene_variant	MODIFIER	LOC481394	481394	transcript	XM_014117521.2	protein_coding	-1	c.-670T>G
10	64683990	A	C	PASS	upstream_gene_variant	MODIFIER	LOC102153934	102153934	transcript	102153934	pseudogene	-1	n.-103A>C
10	64683990	A	C	PASS	intron_variant	MODIFIER	LOC111097788	111097788	transcript	XM_022424821.1	protein_coding	2	c.*26+3110T>G
10	64758850	C	T	PASS	intergenic_region	MODIFIER	ACTR2-SPRED2	481396-481397	intergenic_region	481396-481397		-1	n.64758850C>T
10	66214622	GA	G	PASS	intergenic_region	MODIFIER	LOC111097800-LOC111097801	111097800-111097801	intergenic_region	111097800-111097801		-1	n.66214623delA
10	66972563	G	A	PASS	intergenic_region	MODIFIER	LOC102155303-LOC106559424	102155303-106559424	intergenic_region	102155303-106559424		-1	n.66972563G>A
10	67608730	T	TC	PASS	intron_variant	MODIFIER	ARHGAP25	481407	transcript	XM_014117454.2	protein_coding	1	c.61+10691_61+10692insC
10	68129206	C	G	PASS	upstream_gene_variant	MODIFIER	GFPT1	474624	transcript	XM_022424323.1	protein_coding	-1	c.-4351G>C
10	68129206	C	G	PASS	intron_variant	MODIFIER	LOC102156307	102156307	transcript	XR_002630966.1	pseudogene	2	n.131-956C>G
10	68129206	C	G	PASS	intron_variant	MODIFIER	LOC102156307	102156307	transcript	XR_002630967.1	pseudogene	2	n.131-956C>G
10	68321910	T	C	PASS	intron_variant	MODIFIER	AAK1	474625	transcript	XM_014117579.2	protein_coding	2	c.163+13619A>G
10	68321910	T	C	PASS	intron_variant	MODIFIER	AAK1	474625	transcript	XM_022424835.1	protein_coding	2	c.163+13619A>G
10	68321910	T	C	PASS	intron_variant	MODIFIER	AAK1	474625	transcript	XR_002630969.1	pseudogene	2	n.557+13619A>G
10	68321910	T	C	PASS	intron_variant	MODIFIER	AAK1	474625	transcript	XM_022424837.1	protein_coding	2	c.163+13619A>G
10	68321910	T	C	PASS	intron_variant	MODIFIER	AAK1	474625	transcript	XM_022424839.1	protein_coding	2	c.163+13619A>G
10	68321910	T	C	PASS	intron_variant	MODIFIER	AAK1	474625	transcript	XM_022424842.1	protein_coding	2	c.163+13619A>G
10	68321910	T	C	PASS	intron_variant	MODIFIER	AAK1	474625	transcript	XR_002630970.1	pseudogene	2	n.558+13619A>G
10	68321910	T	C	PASS	intron_variant	MODIFIER	AAK1	474625	transcript	XM_005626181.3	protein_coding	2	c.163+13619A>G
10	68321910	T	C	PASS	intron_variant	MODIFIER	AAK1	474625	transcript	XM_531855.6	protein_coding	2	c.163+13619A>G
10	68321910	T	C	PASS	intron_variant	MODIFIER	AAK1	474625	transcript	XM_022424836.1	protein_coding	2	c.163+13619A>G
10	68321910	T	C	PASS	intron_variant	MODIFIER	AAK1	474625	transcript	XR_002630968.1	pseudogene	2	n.557+13619A>G
10	68321910	T	C	PASS	intron_variant	MODIFIER	AAK1	474625	transcript	XM_014117580.2	protein_coding	2	c.163+13619A>G
10	68321910	T	C	PASS	intron_variant	MODIFIER	AAK1	474625	transcript	XM_022424838.1	protein_coding	2	c.163+13619A>G
10	68321910	T	C	PASS	intron_variant	MODIFIER	AAK1	474625	transcript	XM_022424840.1	protein_coding	2	c.163+13619A>G
10	68321910	T	C	PASS	intron_variant	MODIFIER	AAK1	474625	transcript	XM_022424841.1	protein_coding	2	c.163+13619A>G
10	68321910	T	C	PASS	intron_variant	MODIFIER	AAK1	474625	transcript	XM_014117581.2	protein_coding	2	c.163+13619A>G
11	463935	A	G	PASS	intron_variant	MODIFIER	LOC102151703	102151703	transcript	102151703	pseudogene	1	n.178+32448A>G
11	4695641	A	G	PASS	downstream_gene_variant	MODIFIER	LOC102156768	102156768	transcript	XM_022425126.1	protein_coding	-1	c.*2604T>C
11	4695641	A	G	PASS	intergenic_region	MODIFIER	KCNN2-LOC102156768	474640-102156768	intergenic_region	474640-102156768		-1	n.4695641A>G
11	5625783	C	A	PASS	intergenic_region	MODIFIER	AP3S1-LVRN	607494-481434	intergenic_region	607494-481434		-1	n.5625783C>A
11	7377753	G	A	PASS	intergenic_region	MODIFIER	LOC111097915-LOC111097917	111097915-111097917	intergenic_region	111097915-111097917		-1	n.7377753G>A
11	10080605	T	A	PASS	intron_variant	MODIFIER	PRR16	100686740	transcript	XM_005626435.3	protein_coding	1	c.159+23985A>T
11	10080605	T	A	PASS	intron_variant	MODIFIER	PRR16	100686740	transcript	XM_014117671.2	protein_coding	1	c.159+23985A>T
11	10080605	T	A	PASS	intron_variant	MODIFIER	PRR16	100686740	transcript	XM_014117672.2	protein_coding	1	c.-150+23985A>T
11	10080605	T	A	PASS	intron_variant	MODIFIER	PRR16	100686740	transcript	XM_022425179.1	protein_coding	1	c.-142+23985A>T
11	10080605	T	A	PASS	intron_variant	MODIFIER	PRR16	100686740	transcript	XM_022425178.1	protein_coding	1	c.-296+23985A>T
11	10080605	T	A	PASS	intron_variant	MODIFIER	PRR16	100686740	transcript	XM_022425174.1	protein_coding	2	c.159+23985A>T
11	10080605	T	A	PASS	intron_variant	MODIFIER	PRR16	100686740	transcript	XM_022425173.1	protein_coding	3	c.159+23985A>T
11	10515379	A	G	PASS	intergenic_region	MODIFIER	LOC111097997-LOC100856486	111097997-100856486	intergenic_region	111097997-100856486		-1	n.10515379A>G
11	10515381	G	A	PASS	intergenic_region	MODIFIER	LOC111097997-LOC100856486	111097997-100856486	intergenic_region	111097997-100856486		-1	n.10515381G>A
11	10873602	C	G	PASS	intron_variant	MODIFIER	LOC111097922	111097922	transcript	111097922	pseudogene	2	n.239+8261G>C
11	10873629	C	T	PASS	intron_variant	MODIFIER	LOC111097922	111097922	transcript	111097922	pseudogene	2	n.239+8234G>A
11	13356608	A	G	PASS	upstream_gene_variant	MODIFIER	CSNK1G3	481481	transcript	XM_014117683.2	protein_coding	-1	c.-35754A>G
11	13356608	A	G	PASS	upstream_gene_variant	MODIFIER	CSNK1G3	481481	transcript	XM_022425217.1	protein_coding	-1	c.-35754A>G
11	13356608	A	G	PASS	upstream_gene_variant	MODIFIER	CSNK1G3	481481	transcript	XM_005626451.3	protein_coding	-1	c.-35754A>G
11	13356608	A	G	PASS	upstream_gene_variant	MODIFIER	CSNK1G3	481481	transcript	XM_022425218.1	protein_coding	-1	c.-35754A>G
11	13356608	A	G	PASS	upstream_gene_variant	MODIFIER	CSNK1G3	481481	transcript	XM_022425219.1	protein_coding	-1	c.-35754A>G
11	13356608	A	G	PASS	upstream_gene_variant	MODIFIER	CSNK1G3	481481	transcript	XM_022425220.1	protein_coding	-1	c.-35754A>G
11	13356608	A	G	PASS	upstream_gene_variant	MODIFIER	CSNK1G3	481481	transcript	XM_022425221.1	protein_coding	-1	c.-35754A>G
11	13356608	A	G	PASS	upstream_gene_variant	MODIFIER	CSNK1G3	481481	transcript	XM_022425222.1	protein_coding	-1	c.-35754A>G
11	13356608	A	G	PASS	upstream_gene_variant	MODIFIER	CSNK1G3	481481	transcript	XM_022425223.1	protein_coding	-1	c.-35754A>G
11	13356608	A	G	PASS	upstream_gene_variant	MODIFIER	CSNK1G3	481481	transcript	XM_022425224.1	protein_coding	-1	c.-35754A>G
11	13356608	A	G	PASS	downstream_gene_variant	MODIFIER	LOC102152909	102152909	transcript	XR_002631289.1	pseudogene	-1	n.*2227A>G
11	13356608	A	G	PASS	downstream_gene_variant	MODIFIER	LOC102152909	102152909	transcript	XR_293522.3	pseudogene	-1	n.*2227A>G
11	13356608	A	G	PASS	downstream_gene_variant	MODIFIER	LOC102152909	102152909	transcript	XR_293521.3	pseudogene	-1	n.*2227A>G
11	13356608	A	G	PASS	intron_variant	MODIFIER	LOC106559465	106559465	transcript	XR_002631288.1	pseudogene	1	n.178+2365T>C
11	15086665	C	T	PASS	intergenic_region	MODIFIER	LOC111097925-LOC111098006	111097925-111098006	intergenic_region	111097925-111098006		-1	n.15086665C>T
11	17834925	C	T	PASS	intergenic_region	MODIFIER	FBN2-SLC27A6	481491-474666	intergenic_region	481491-474666		-1	n.17834925C>T
11	19460300	GTGTTTAACTTAATTTTTTTTTTTTTAAATTTATGATAGTCACACAGAGAGAGAGAGAGAGAGAGAGAGAGGCAGAGACACAGGCAGAGGGAGAAGCAGGCTCCATGCACCGGGAGCCCGACGTGGGATTCGATCCCGGGTCTCCAGGATCGCGCCCTGGGCCAAAGGCAGGCGCCAAACCGCTGCGCCACCCAGGGATCCCC	G	PASS	intergenic_region	MODIFIER	LOC100688508-LOC100685666	100688508-100685666	intergenic_region	100688508-100685666		-1	n.19460301_19460502del
11	19527988	T	C	PASS	upstream_gene_variant	MODIFIER	LOC100685666	100685666	transcript	100685666	pseudogene	-1	n.-4047A>G
11	19527988	T	C	PASS	intron_variant	MODIFIER	LOC100685744	100685744	transcript	100685744	pseudogene	1	n.380+48A>G
11	19623425	A	T	PASS	intergenic_region	MODIFIER	LYRM7-CDC42SE2	609480-609492	intergenic_region	609480-609492		-1	n.19623425A>T
11	25353710	AAC	A	PASS	downstream_gene_variant	MODIFIER	MIR874	100886033	transcript	NR_049518.1	pseudogene	-1	n.*1643_*1644delGT
11	25353710	AAC	A	PASS	downstream_gene_variant	MODIFIER	MIR874	100886033	transcript	TRANSCRIPT_100886033	pseudogene	-1	n.*1653_*1654delGT
11	25353710	AAC	A	PASS	intron_variant	MODIFIER	KLHL3	481523	transcript	XM_005626574.3	protein_coding	8	c.907-3130_907-3129delGT
11	25353710	AAC	A	PASS	intron_variant	MODIFIER	KLHL3	481523	transcript	XM_022425331.1	protein_coding	5	c.508-3130_508-3129delGT
11	25353710	AAC	A	PASS	intron_variant	MODIFIER	KLHL3	481523	transcript	XM_005626575.3	protein_coding	8	c.904-3130_904-3129delGT
11	25353710	AAC	A	PASS	intron_variant	MODIFIER	KLHL3	481523	transcript	XM_005626580.3	protein_coding	7	c.787-3130_787-3129delGT
11	25353710	AAC	A	PASS	intron_variant	MODIFIER	KLHL3	481523	transcript	XM_022425328.1	protein_coding	8	c.907-3130_907-3129delGT
11	25353710	AAC	A	PASS	intron_variant	MODIFIER	KLHL3	481523	transcript	XM_022425327.1	protein_coding	7	c.757-3130_757-3129delGT
11	25353710	AAC	A	PASS	intron_variant	MODIFIER	KLHL3	481523	transcript	XM_022425330.1	protein_coding	7	c.757-3130_757-3129delGT
11	25353710	AAC	A	PASS	intron_variant	MODIFIER	KLHL3	481523	transcript	XM_014117734.2	protein_coding	10	c.811-3130_811-3129delGT
11	25353710	AAC	A	PASS	intron_variant	MODIFIER	KLHL3	481523	transcript	XM_022425323.1	protein_coding	11	c.811-3130_811-3129delGT
11	25353710	AAC	A	PASS	intron_variant	MODIFIER	KLHL3	481523	transcript	XM_022425325.1	protein_coding	9	c.811-3130_811-3129delGT
11	25353710	AAC	A	PASS	intron_variant	MODIFIER	KLHL3	481523	transcript	XM_022425324.1	protein_coding	12	c.811-3130_811-3129delGT
11	25353710	AAC	A	PASS	intron_variant	MODIFIER	KLHL3	481523	transcript	XM_022425326.1	protein_coding	10	c.811-3130_811-3129delGT
11	25353710	AAC	A	PASS	intron_variant	MODIFIER	KLHL3	481523	transcript	XR_002631388.1	pseudogene	8	n.1254-3130_1254-3129delGT
11	27359893	CG	C	PASS	downstream_gene_variant	MODIFIER	TPD52L3	481533	transcript	XM_005626612.2	protein_coding	-1	c.*5497delG
11	27359893	CG	C	PASS	intergenic_region	MODIFIER	TPD52L3-LOC100683997	481533-100683997	intergenic_region	481533-100683997		-1	n.27359894delG
11	27359898	C	A	PASS	downstream_gene_variant	MODIFIER	TPD52L3	481533	transcript	XM_005626612.2	protein_coding	-1	c.*5501C>A
11	27359898	C	A	PASS	intergenic_region	MODIFIER	TPD52L3-LOC100683997	481533-100683997	intergenic_region	481533-100683997		-1	n.27359898C>A
11	27566396	T	G	PASS	intron_variant	MODIFIER	GLDC	481534	transcript	XM_538655.6	protein_coding	2	c.344-1267A>C
11	29793784	G	T	PASS	intron_variant	MODIFIER	PTPRD	481538	transcript	XM_022425377.1	protein_coding	9	c.-139-39282C>A
11	29793784	G	T	PASS	intron_variant	MODIFIER	PTPRD	481538	transcript	XM_014117756.2	protein_coding	9	c.-139-39282C>A
11	29793784	G	T	PASS	intron_variant	MODIFIER	PTPRD	481538	transcript	XM_014117757.2	protein_coding	9	c.-139-39282C>A
11	29793784	G	T	PASS	intron_variant	MODIFIER	PTPRD	481538	transcript	XM_022425406.1	protein_coding	9	c.-139-39282C>A
11	29793784	G	T	PASS	intron_variant	MODIFIER	PTPRD	481538	transcript	XM_022425407.1	protein_coding	9	c.-139-39282C>A
11	29793784	G	T	PASS	intron_variant	MODIFIER	PTPRD	481538	transcript	XM_022425408.1	protein_coding	9	c.-139-39282C>A
11	29793784	G	T	PASS	intron_variant	MODIFIER	PTPRD	481538	transcript	XM_022425409.1	protein_coding	9	c.-139-39282C>A
11	29793784	G	T	PASS	intron_variant	MODIFIER	PTPRD	481538	transcript	XM_022425410.1	protein_coding	9	c.-139-39282C>A
11	29793784	G	T	PASS	intron_variant	MODIFIER	PTPRD	481538	transcript	XM_022425411.1	protein_coding	9	c.-139-39282C>A
11	29793784	G	T	PASS	intron_variant	MODIFIER	PTPRD	481538	transcript	XM_022425412.1	protein_coding	9	c.-139-39282C>A
11	29793784	G	T	PASS	intron_variant	MODIFIER	PTPRD	481538	transcript	XM_022425413.1	protein_coding	9	c.-139-39282C>A
11	29793784	G	T	PASS	intron_variant	MODIFIER	PTPRD	481538	transcript	XM_022425398.1	protein_coding	9	c.-139-39282C>A
11	29793784	G	T	PASS	intron_variant	MODIFIER	PTPRD	481538	transcript	XM_022425400.1	protein_coding	9	c.-139-39282C>A
11	29793784	G	T	PASS	intron_variant	MODIFIER	PTPRD	481538	transcript	XM_022425405.1	protein_coding	9	c.-139-39282C>A
11	29793784	G	T	PASS	intron_variant	MODIFIER	PTPRD	481538	transcript	XM_022425414.1	protein_coding	9	c.-139-39282C>A
11	29793784	G	T	PASS	intron_variant	MODIFIER	PTPRD	481538	transcript	XM_005626620.3	protein_coding	9	c.-139-39282C>A
11	29793784	G	T	PASS	intron_variant	MODIFIER	PTPRD	481538	transcript	XM_014117752.2	protein_coding	9	c.-139-39282C>A
11	29793784	G	T	PASS	intron_variant	MODIFIER	PTPRD	481538	transcript	XM_014117753.2	protein_coding	9	c.-139-39282C>A
11	29793784	G	T	PASS	intron_variant	MODIFIER	PTPRD	481538	transcript	XM_022425378.1	protein_coding	8	c.-139-39282C>A
11	29793784	G	T	PASS	intron_variant	MODIFIER	PTPRD	481538	transcript	XM_022425379.1	protein_coding	9	c.-139-39282C>A
11	29793784	G	T	PASS	intron_variant	MODIFIER	PTPRD	481538	transcript	XM_022425380.1	protein_coding	9	c.-139-39282C>A
11	29793784	G	T	PASS	intron_variant	MODIFIER	PTPRD	481538	transcript	XM_022425383.1	protein_coding	9	c.-139-39282C>A
11	29793784	G	T	PASS	intron_variant	MODIFIER	PTPRD	481538	transcript	XM_022425384.1	protein_coding	9	c.-139-39282C>A
11	29793784	G	T	PASS	intron_variant	MODIFIER	PTPRD	481538	transcript	XM_022425385.1	protein_coding	9	c.-139-39282C>A
11	29793784	G	T	PASS	intron_variant	MODIFIER	PTPRD	481538	transcript	XM_022425386.1	protein_coding	9	c.-139-39282C>A
11	29793784	G	T	PASS	intron_variant	MODIFIER	PTPRD	481538	transcript	XM_022425387.1	protein_coding	9	c.-139-39282C>A
11	29793784	G	T	PASS	intron_variant	MODIFIER	PTPRD	481538	transcript	XM_022425388.1	protein_coding	9	c.-139-39282C>A
11	29793784	G	T	PASS	intron_variant	MODIFIER	PTPRD	481538	transcript	XM_022425389.1	protein_coding	9	c.-139-39282C>A
11	29793784	G	T	PASS	intron_variant	MODIFIER	PTPRD	481538	transcript	XM_022425390.1	protein_coding	9	c.-139-39282C>A
11	29793784	G	T	PASS	intron_variant	MODIFIER	PTPRD	481538	transcript	XM_022425391.1	protein_coding	9	c.-139-39282C>A
11	29793784	G	T	PASS	intron_variant	MODIFIER	PTPRD	481538	transcript	XM_022425392.1	protein_coding	9	c.-139-39282C>A
11	29793784	G	T	PASS	intron_variant	MODIFIER	PTPRD	481538	transcript	XM_022425393.1	protein_coding	9	c.-139-39282C>A
11	29793784	G	T	PASS	intron_variant	MODIFIER	PTPRD	481538	transcript	XM_022425394.1	protein_coding	9	c.-139-39282C>A
11	29793784	G	T	PASS	intron_variant	MODIFIER	PTPRD	481538	transcript	XM_022425395.1	protein_coding	9	c.-139-39282C>A
11	29793784	G	T	PASS	intron_variant	MODIFIER	PTPRD	481538	transcript	XM_022425396.1	protein_coding	9	c.-139-39282C>A
11	29793784	G	T	PASS	intron_variant	MODIFIER	PTPRD	481538	transcript	XM_022425397.1	protein_coding	9	c.-139-39282C>A
11	29793784	G	T	PASS	intron_variant	MODIFIER	PTPRD	481538	transcript	XM_022425399.1	protein_coding	9	c.-139-39282C>A
11	29793784	G	T	PASS	intron_variant	MODIFIER	PTPRD	481538	transcript	XM_022425401.1	protein_coding	9	c.-139-39282C>A
11	29793784	G	T	PASS	intron_variant	MODIFIER	PTPRD	481538	transcript	XM_022425402.1	protein_coding	9	c.-139-39282C>A
11	29793784	G	T	PASS	intron_variant	MODIFIER	PTPRD	481538	transcript	XM_022425403.1	protein_coding	9	c.-139-39282C>A
11	29793784	G	T	PASS	intron_variant	MODIFIER	PTPRD	481538	transcript	XM_022425404.1	protein_coding	9	c.-139-39282C>A
11	29793784	G	T	PASS	intron_variant	MODIFIER	PTPRD	481538	transcript	XM_022425381.1	protein_coding	9	c.-139-39282C>A
11	29793784	G	T	PASS	intron_variant	MODIFIER	PTPRD	481538	transcript	XM_022425382.1	protein_coding	9	c.-139-39282C>A
11	32611405	T	TC	PASS	intergenic_region	MODIFIER	LOC100684799-LOC100856273	100684799-100856273	intergenic_region	100684799-100856273		-1	n.32611405_32611406insC
11	32611407	T	A	PASS	intergenic_region	MODIFIER	LOC100684799-LOC100856273	100684799-100856273	intergenic_region	100684799-100856273		-1	n.32611407T>A
11	33022706	A	G	PASS	intergenic_region	MODIFIER	LOC111098039-LOC100684947	111098039-100684947	intergenic_region	111098039-100684947		-1	n.33022706A>G
11	37619348	TTGTTTTTGTTTAATTTTA	T	PASS	intergenic_region	MODIFIER	LOC102156029-SH3GL2	102156029-611239	intergenic_region	102156029-611239		-1	n.37619349_37619366delTGTTTTTGTTTAATTTTA
11	39385528	T	C	PASS	intron_variant	MODIFIER	SLC24A2	481554	transcript	XM_005626669.3	protein_coding	2	c.931-15720A>G
11	39385528	T	C	PASS	intron_variant	MODIFIER	SLC24A2	481554	transcript	XM_005626670.3	protein_coding	2	c.931-15720A>G
11	39385529	G	A	PASS	intron_variant	MODIFIER	SLC24A2	481554	transcript	XM_005626669.3	protein_coding	2	c.931-15721C>T
11	39385529	G	A	PASS	intron_variant	MODIFIER	SLC24A2	481554	transcript	XM_005626670.3	protein_coding	2	c.931-15721C>T
11	39385544	G	A	PASS	intron_variant	MODIFIER	SLC24A2	481554	transcript	XM_005626669.3	protein_coding	2	c.931-15736C>T
11	39385544	G	A	PASS	intron_variant	MODIFIER	SLC24A2	481554	transcript	XM_005626670.3	protein_coding	2	c.931-15736C>T
11	43802673	A	T	PASS	intergenic_region	MODIFIER	LOC100685742-LOC111097906	100685742-111097906	intergenic_region	100685742-111097906		-1	n.43802673A>T
11	50943207	C	T	PASS	intron_variant	MODIFIER	UBAP1	474745	transcript	XM_022425513.1	protein_coding	1	c.188-5378C>T
11	50943207	C	T	PASS	intron_variant	MODIFIER	UBAP1	474745	transcript	XM_022425514.1	protein_coding	1	c.44-5378C>T
11	50943207	C	T	PASS	intron_variant	MODIFIER	UBAP1	474745	transcript	XM_014117815.2	protein_coding	1	c.-38-5378C>T
11	50943207	C	T	PASS	intron_variant	MODIFIER	UBAP1	474745	transcript	XM_847340.5	protein_coding	1	c.-7-5378C>T
11	50943215	G	A	PASS	intron_variant	MODIFIER	UBAP1	474745	transcript	XM_022425513.1	protein_coding	1	c.188-5370G>A
11	50943215	G	A	PASS	intron_variant	MODIFIER	UBAP1	474745	transcript	XM_022425514.1	protein_coding	1	c.44-5370G>A
11	50943215	G	A	PASS	intron_variant	MODIFIER	UBAP1	474745	transcript	XM_014117815.2	protein_coding	1	c.-38-5370G>A
11	50943215	G	A	PASS	intron_variant	MODIFIER	UBAP1	474745	transcript	XM_847340.5	protein_coding	1	c.-7-5370G>A
11	51486825	A	AGAGAGAGAGAGAGAC	PASS	upstream_gene_variant	MODIFIER	FAM205C	102153716	transcript	XM_005626988.3	protein_coding	-1	c.-2985_-2984insGTCTCTCTCTCTCTC
11	51486825	A	AGAGAGAGAGAGAGAC	PASS	intergenic_region	MODIFIER	FAM205C-LOC111097908	102153716-111097908	intergenic_region	102153716-111097908		-1	n.51486825_51486826insGAGAGAGAGAGAGAC
11	57269973	GT	G	PASS	downstream_gene_variant	MODIFIER	LOC481631	481631	transcript	481631	pseudogene	-1	n.*493delT
11	57269973	GT	G	PASS	intergenic_region	MODIFIER	LOC481631-LOC612942	481631-612942	intergenic_region	481631-612942		-1	n.57269974delT
11	60704200	T	TCAAATGTAAAA	PASS	intergenic_region	MODIFIER	LOC610556-LOC474791	610556-474791	intergenic_region	610556-474791		-1	n.60704200_60704201insCAAATGTAAAA
11	62296441	C	A	PASS	intergenic_region	MODIFIER	LOC111097957-LOC111097909	111097957-111097909	intergenic_region	111097957-111097909		-1	n.62296441C>A
11	64975630	C	A	PASS	intron_variant	MODIFIER	AKAP2	481660	transcript	XM_022424914.1	protein_coding	6	c.395-1870C>A
11	64975630	C	A	PASS	intron_variant	MODIFIER	AKAP2	481660	transcript	XM_022424916.1	protein_coding	6	c.395-1870C>A
11	64975630	C	A	PASS	intron_variant	MODIFIER	AKAP2	481660	transcript	XM_022424915.1	protein_coding	6	c.395-1870C>A
11	64975630	C	A	PASS	intron_variant	MODIFIER	AKAP2	481660	transcript	XM_005626411.3	protein_coding	6	c.394+4050C>A
11	64975630	C	A	PASS	intron_variant	MODIFIER	AKAP2	481660	transcript	XM_005626413.3	protein_coding	6	c.394+4050C>A
11	64975630	C	A	PASS	intron_variant	MODIFIER	AKAP2	481660	transcript	XM_022424917.1	protein_coding	6	c.395-1870C>A
11	64975630	C	A	PASS	intron_variant	MODIFIER	AKAP2	481660	transcript	NM_001204899.1	protein_coding	5	c.395-1870C>A
11	65804148	A	T	PASS	intron_variant	MODIFIER	LPAR1	474800	transcript	XM_005626916.3	protein_coding	1	c.-116+17777T>A
11	65804148	A	T	PASS	intron_variant	MODIFIER	LPAR1	474800	transcript	XM_532031.6	protein_coding	1	c.-116+17841T>A
11	65804154	A	T	PASS	intron_variant	MODIFIER	LPAR1	474800	transcript	XM_005626916.3	protein_coding	1	c.-116+17771T>A
11	65804154	A	T	PASS	intron_variant	MODIFIER	LPAR1	474800	transcript	XM_532031.6	protein_coding	1	c.-116+17835T>A
11	65804160	AT	A	PASS	intron_variant	MODIFIER	LPAR1	474800	transcript	XM_005626916.3	protein_coding	1	c.-116+17764delA
11	65804160	AT	A	PASS	intron_variant	MODIFIER	LPAR1	474800	transcript	XM_532031.6	protein_coding	1	c.-116+17828delA
11	65804164	A	T	PASS	intron_variant	MODIFIER	LPAR1	474800	transcript	XM_005626916.3	protein_coding	1	c.-116+17761T>A
11	65804164	A	T	PASS	intron_variant	MODIFIER	LPAR1	474800	transcript	XM_532031.6	protein_coding	1	c.-116+17825T>A
11	66201496	A	G	PASS	intron_variant	MODIFIER	PTGR1	474802	transcript	XM_005626921.1	protein_coding	7	c.651+224T>C
11	66201496	A	G	PASS	intron_variant	MODIFIER	PTGR1	474802	transcript	XM_005626922.3	protein_coding	7	c.651+224T>C
11	66201496	A	G	PASS	intron_variant	MODIFIER	PTGR1	474802	transcript	XM_014117918.2	protein_coding	7	c.651+224T>C
11	66201590	A	G	PASS	intron_variant	MODIFIER	PTGR1	474802	transcript	XM_005626921.1	protein_coding	7	c.651+130T>C
11	66201590	A	G	PASS	intron_variant	MODIFIER	PTGR1	474802	transcript	XM_005626922.3	protein_coding	7	c.651+130T>C
11	66201590	A	G	PASS	intron_variant	MODIFIER	PTGR1	474802	transcript	XM_014117918.2	protein_coding	7	c.651+130T>C
11	67168699	G	GCAGGC	PASS	intergenic_region	MODIFIER	INIP-SNX30	481671-481672	intergenic_region	481671-481672		-1	n.67168699_67168700insCAGGC
11	67505441	G	T	PASS	intron_variant	MODIFIER	LOC111097886	111097886	transcript	XR_002631093.1	pseudogene	3	n.366+10117C>A
11	67511812	G	T	PASS	intron_variant	MODIFIER	LOC111097886	111097886	transcript	XR_002631093.1	pseudogene	3	n.366+3746C>A
11	67990310	T	A	PASS	intergenic_region	MODIFIER	LOC111097887-LOC100688329	111097887-100688329	intergenic_region	111097887-100688329		-1	n.67990310T>A
11	67990317	A	ACC	PASS	intergenic_region	MODIFIER	LOC111097887-LOC100688329	111097887-100688329	intergenic_region	111097887-100688329		-1	n.67990317_67990318insCC
11	67990328	T	C	PASS	intergenic_region	MODIFIER	LOC111097887-LOC100688329	111097887-100688329	intergenic_region	111097887-100688329		-1	n.67990328T>C
11	68448049	C	A	PASS	intron_variant	MODIFIER	COL27A1	474811	transcript	XM_014117999.2	protein_coding	5	c.1969-256C>A
11	70150611	T	C	PASS	intron_variant	MODIFIER	PAPPA	481692	transcript	XM_022425031.1	protein_coding	11	c.2976+259T>C
11	70466046	CCTGA	C	PASS	downstream_gene_variant	MODIFIER	TRIM32	102152434	transcript	XM_005626958.3	protein_coding	-1	c.*2073_*2076delCTGA
11	70466046	CCTGA	C	PASS	downstream_gene_variant	MODIFIER	TRIM32	102152434	transcript	XM_005626960.3	protein_coding	-1	c.*2073_*2076delCTGA
11	70466046	CCTGA	C	PASS	intron_variant	MODIFIER	ASTN2	481693	transcript	XM_005626963.3	protein_coding	15	c.2362+15880_2362+15883delTCAG
11	70466046	CCTGA	C	PASS	intron_variant	MODIFIER	ASTN2	481693	transcript	XM_022424999.1	protein_coding	1	c.28+9871_28+9874delTCAG
11	70466046	CCTGA	C	PASS	intron_variant	MODIFIER	ASTN2	481693	transcript	XM_014117957.2	protein_coding	15	c.2275+15880_2275+15883delTCAG
11	70466046	CCTGA	C	PASS	intron_variant	MODIFIER	ASTN2	481693	transcript	XM_014117958.2	protein_coding	15	c.2266+15880_2266+15883delTCAG
11	70466046	CCTGA	C	PASS	intron_variant	MODIFIER	ASTN2	481693	transcript	XM_005626964.3	protein_coding	14	c.2209+15880_2209+15883delTCAG
11	70468397	G	A	PASS	downstream_gene_variant	MODIFIER	TRIM32	102152434	transcript	XM_005626958.3	protein_coding	-1	c.*4423G>A
11	70468397	G	A	PASS	downstream_gene_variant	MODIFIER	TRIM32	102152434	transcript	XM_005626960.3	protein_coding	-1	c.*4423G>A
11	70468397	G	A	PASS	intron_variant	MODIFIER	ASTN2	481693	transcript	XM_005626963.3	protein_coding	15	c.2362+13533C>T
11	70468397	G	A	PASS	intron_variant	MODIFIER	ASTN2	481693	transcript	XM_022424999.1	protein_coding	1	c.28+7524C>T
11	70468397	G	A	PASS	intron_variant	MODIFIER	ASTN2	481693	transcript	XM_014117957.2	protein_coding	15	c.2275+13533C>T
11	70468397	G	A	PASS	intron_variant	MODIFIER	ASTN2	481693	transcript	XM_014117958.2	protein_coding	15	c.2266+13533C>T
11	70468397	G	A	PASS	intron_variant	MODIFIER	ASTN2	481693	transcript	XM_005626964.3	protein_coding	14	c.2209+13533C>T
11	72774578	C	G	PASS	intron_variant	MODIFIER	BRINP1	481694	transcript	XM_022425001.1	protein_coding	1	c.-51+20040G>C
11	73940096	G	GCAGGGTCAGCAGGTGCAGGAGGGT	PASS	upstream_gene_variant	MODIFIER	TRAF1	612709	transcript	XM_014117963.2	protein_coding	-1	c.-2946_-2945insACCCTCCTGCACCTGCTGACCCTG
11	73940096	G	GCAGGGTCAGCAGGTGCAGGAGGGT	PASS	upstream_gene_variant	MODIFIER	TRAF1	612709	transcript	XM_022425005.1	protein_coding	-1	c.-2946_-2945insACCCTCCTGCACCTGCTGACCCTG
11	73940096	G	GCAGGGTCAGCAGGTGCAGGAGGGT	PASS	intron_variant	MODIFIER	LOC102153549	102153549	transcript	XR_293646.3	pseudogene	1	n.134+2301_134+2302insCAGGGTCAGCAGGTGCAGGAGGGT
12	92855	AC	A	PASS	downstream_gene_variant	MODIFIER	ENPP3	474820	transcript	XM_022425803.1	protein_coding	-1	c.*4656delG
12	92855	AC	A	PASS	downstream_gene_variant	MODIFIER	ENPP3	474820	transcript	XM_022425810.1	protein_coding	-1	c.*4656delG
12	92855	AC	A	PASS	downstream_gene_variant	MODIFIER	ENPP3	474820	transcript	XM_022425808.1	protein_coding	-1	c.*4656delG
12	92855	AC	A	PASS	downstream_gene_variant	MODIFIER	ENPP3	474820	transcript	XM_005627092.3	protein_coding	-1	c.*4656delG
12	92855	AC	A	PASS	downstream_gene_variant	MODIFIER	ENPP3	474820	transcript	XM_022425807.1	protein_coding	-1	c.*4656delG
12	92855	AC	A	PASS	downstream_gene_variant	MODIFIER	ENPP3	474820	transcript	XM_022425809.1	protein_coding	-1	c.*4656delG
12	92855	AC	A	PASS	downstream_gene_variant	MODIFIER	ENPP3	474820	transcript	XM_022425804.1	protein_coding	-1	c.*4656delG
12	92855	AC	A	PASS	downstream_gene_variant	MODIFIER	ENPP3	474820	transcript	XM_022425806.1	protein_coding	-1	c.*4819delG
12	92855	AC	A	PASS	intergenic_region	MODIFIER	CHR_START-ENPP3	CHR_START-474820	intergenic_region	CHR_START-474820		-1	n.92856delC
12	92858	G	T	PASS	downstream_gene_variant	MODIFIER	ENPP3	474820	transcript	XM_022425803.1	protein_coding	-1	c.*4654C>A
12	92858	G	T	PASS	downstream_gene_variant	MODIFIER	ENPP3	474820	transcript	XM_022425810.1	protein_coding	-1	c.*4654C>A
12	92858	G	T	PASS	downstream_gene_variant	MODIFIER	ENPP3	474820	transcript	XM_022425808.1	protein_coding	-1	c.*4654C>A
12	92858	G	T	PASS	downstream_gene_variant	MODIFIER	ENPP3	474820	transcript	XM_005627092.3	protein_coding	-1	c.*4654C>A
12	92858	G	T	PASS	downstream_gene_variant	MODIFIER	ENPP3	474820	transcript	XM_022425807.1	protein_coding	-1	c.*4654C>A
12	92858	G	T	PASS	downstream_gene_variant	MODIFIER	ENPP3	474820	transcript	XM_022425809.1	protein_coding	-1	c.*4654C>A
12	92858	G	T	PASS	downstream_gene_variant	MODIFIER	ENPP3	474820	transcript	XM_022425804.1	protein_coding	-1	c.*4654C>A
12	92858	G	T	PASS	downstream_gene_variant	MODIFIER	ENPP3	474820	transcript	XM_022425806.1	protein_coding	-1	c.*4817C>A
12	92858	G	T	PASS	intergenic_region	MODIFIER	CHR_START-ENPP3	CHR_START-474820	intergenic_region	CHR_START-474820		-1	n.92858G>T
12	94416	C	G	PASS	downstream_gene_variant	MODIFIER	ENPP3	474820	transcript	XM_022425803.1	protein_coding	-1	c.*3096G>C
12	94416	C	G	PASS	downstream_gene_variant	MODIFIER	ENPP3	474820	transcript	XM_022425810.1	protein_coding	-1	c.*3096G>C
12	94416	C	G	PASS	downstream_gene_variant	MODIFIER	ENPP3	474820	transcript	XM_022425808.1	protein_coding	-1	c.*3096G>C
12	94416	C	G	PASS	downstream_gene_variant	MODIFIER	ENPP3	474820	transcript	XM_005627092.3	protein_coding	-1	c.*3096G>C
12	94416	C	G	PASS	downstream_gene_variant	MODIFIER	ENPP3	474820	transcript	XM_022425807.1	protein_coding	-1	c.*3096G>C
12	94416	C	G	PASS	downstream_gene_variant	MODIFIER	ENPP3	474820	transcript	XM_022425809.1	protein_coding	-1	c.*3096G>C
12	94416	C	G	PASS	downstream_gene_variant	MODIFIER	ENPP3	474820	transcript	XM_022425804.1	protein_coding	-1	c.*3096G>C
12	94416	C	G	PASS	downstream_gene_variant	MODIFIER	ENPP3	474820	transcript	XM_022425806.1	protein_coding	-1	c.*3259G>C
12	94416	C	G	PASS	intergenic_region	MODIFIER	CHR_START-ENPP3	CHR_START-474820	intergenic_region	CHR_START-474820		-1	n.94416C>G
12	485735	A	T	PASS	downstream_gene_variant	MODIFIER	NRM	100856242	transcript	XM_022425815.1	protein_coding	-1	c.*5139T>A
12	485735	A	T	PASS	downstream_gene_variant	MODIFIER	NRM	100856242	transcript	XM_003639416.4	protein_coding	-1	c.*5139T>A
12	485735	A	T	PASS	intron_variant	MODIFIER	PPP1R18	100687245	transcript	XM_003431693.4	protein_coding	1	c.1611+1341T>A
12	485735	A	T	PASS	intron_variant	MODIFIER	PPP1R18	100687245	transcript	XM_005627103.3	protein_coding	1	c.1612-1125T>A
12	1219502	A	AT	PASS	upstream_gene_variant	MODIFIER	CLIC1	474847	transcript	NM_001252138.1	protein_coding	-1	c.-4481_-4480insA
12	1219502	A	AT	PASS	upstream_gene_variant	MODIFIER	MSH5	474848	transcript	XM_005627746.2	protein_coding	-1	c.-2300_-2299insT
12	1219502	A	AT	PASS	intergenic_region	MODIFIER	CLIC1-MSH5	474847-474848	intergenic_region	474847-474848		-1	n.1219502_1219503insT
12	1582640	A	AGTT	PASS	upstream_gene_variant	MODIFIER	PBX2	607695	transcript	XM_845159.4	protein_coding	-1	c.-165_-164insAAC
12	1582640	A	AGTT	PASS	downstream_gene_variant	MODIFIER	GPSM3	607687	transcript	XM_844458.5	protein_coding	-1	c.*1419_*1420insAAC
12	1582640	A	AGTT	PASS	downstream_gene_variant	MODIFIER	NOTCH4	481726	transcript	XM_022425782.1	protein_coding	-1	c.*2608_*2609insAAC
12	1582640	A	AGTT	PASS	downstream_gene_variant	MODIFIER	GPSM3	607687	transcript	XM_014118355.2	protein_coding	-1	c.*1256_*1257insAAC
12	1582640	A	AGTT	PASS	intergenic_region	MODIFIER	PBX2-GPSM3	607695-607687	intergenic_region	607695-607687		-1	n.1582640_1582641insGTT
12	1582643	A	T	PASS	upstream_gene_variant	MODIFIER	PBX2	607695	transcript	XM_845159.4	protein_coding	-1	c.-167T>A
12	1582643	A	T	PASS	downstream_gene_variant	MODIFIER	GPSM3	607687	transcript	XM_844458.5	protein_coding	-1	c.*1417T>A
12	1582643	A	T	PASS	downstream_gene_variant	MODIFIER	NOTCH4	481726	transcript	XM_022425782.1	protein_coding	-1	c.*2606T>A
12	1582643	A	T	PASS	downstream_gene_variant	MODIFIER	GPSM3	607687	transcript	XM_014118355.2	protein_coding	-1	c.*1254T>A
12	1582643	A	T	PASS	intergenic_region	MODIFIER	PBX2-GPSM3	607695-607687	intergenic_region	607695-607687		-1	n.1582643A>T
12	1659132	A	T	PASS	intergenic_region	MODIFIER	LOC481727-LOC111098215	481727-111098215	intergenic_region	481727-111098215		-1	n.1659132A>T
12	2052462	G	A	PASS	downstream_gene_variant	MODIFIER	LOC481728	481728	transcript	XM_005627189.3	protein_coding	-1	c.*2707C>T
12	2052462	G	A	PASS	downstream_gene_variant	MODIFIER	LOC481728	481728	transcript	XM_022425919.1	protein_coding	-1	c.*2707C>T
12	2052462	G	A	PASS	downstream_gene_variant	MODIFIER	LOC481728	481728	transcript	XM_022425920.1	protein_coding	-1	c.*3228C>T
12	2052462	G	A	PASS	downstream_gene_variant	MODIFIER	LOC481728	481728	transcript	XR_002631766.1	pseudogene	-1	n.*3175C>T
12	2052462	G	A	PASS	intergenic_region	MODIFIER	LOC100686815-LOC481728	100686815-481728	intergenic_region	100686815-481728		-1	n.2052462G>A
12	2052584	A	T	PASS	downstream_gene_variant	MODIFIER	LOC481728	481728	transcript	XM_005627189.3	protein_coding	-1	c.*2585T>A
12	2052584	A	T	PASS	downstream_gene_variant	MODIFIER	LOC481728	481728	transcript	XM_022425919.1	protein_coding	-1	c.*2585T>A
12	2052584	A	T	PASS	downstream_gene_variant	MODIFIER	LOC481728	481728	transcript	XM_022425920.1	protein_coding	-1	c.*3106T>A
12	2052584	A	T	PASS	downstream_gene_variant	MODIFIER	LOC481728	481728	transcript	XR_002631766.1	pseudogene	-1	n.*3053T>A
12	2052584	A	T	PASS	intergenic_region	MODIFIER	LOC100686815-LOC481728	100686815-481728	intergenic_region	100686815-481728		-1	n.2052584A>T
12	2052598	A	T	PASS	downstream_gene_variant	MODIFIER	LOC481728	481728	transcript	XM_005627189.3	protein_coding	-1	c.*2571T>A
12	2052598	A	T	PASS	downstream_gene_variant	MODIFIER	LOC481728	481728	transcript	XM_022425919.1	protein_coding	-1	c.*2571T>A
12	2052598	A	T	PASS	downstream_gene_variant	MODIFIER	LOC481728	481728	transcript	XM_022425920.1	protein_coding	-1	c.*3092T>A
12	2052598	A	T	PASS	downstream_gene_variant	MODIFIER	LOC481728	481728	transcript	XR_002631766.1	pseudogene	-1	n.*3039T>A
12	2052598	A	T	PASS	intergenic_region	MODIFIER	LOC100686815-LOC481728	100686815-481728	intergenic_region	100686815-481728		-1	n.2052598A>T
12	3499606	G	A	PASS	intergenic_region	MODIFIER	GRM4-HMGA1	481749-442946	intergenic_region	481749-442946		-1	n.3499606G>A
12	6202615	G	A	PASS	intergenic_region	MODIFIER	LOC111098241-PIM1	111098241-481772	intergenic_region	111098241-481772		-1	n.6202615G>A
12	6202623	G	A	PASS	intergenic_region	MODIFIER	LOC111098241-PIM1	111098241-481772	intergenic_region	111098241-481772		-1	n.6202623G>A
12	10732265	T	C	PASS	downstream_gene_variant	MODIFIER	C12H6orf132	100684170	transcript	XM_005627762.1	protein_coding	-1	c.*3221A>G
12	10732265	T	C	PASS	intergenic_region	MODIFIER	TAF8-C12H6orf132	481798-100684170	intergenic_region	481798-100684170		-1	n.10732265T>C
12	12612480	G	T	PASS	intergenic_region	MODIFIER	CAPN11-MYMX	609624-111098267	intergenic_region	609624-111098267		-1	n.12612480G>T
12	18693255	C	A	PASS	intergenic_region	MODIFIER	LOC111098159-LOC111098280	111098159-111098280	intergenic_region	111098159-111098280		-1	n.18693255C>A
12	18695781	A	T	PASS	intergenic_region	MODIFIER	LOC111098159-LOC111098280	111098159-111098280	intergenic_region	111098159-111098280		-1	n.18695781A>T
12	18942926	A	G	PASS	intron_variant	MODIFIER	LOC111098280	111098280	transcript	XR_002631928.1	pseudogene	3	n.603-29244T>C
12	19044173	CT	C	PASS	intron_variant	MODIFIER	LOC106559576	106559576	transcript	XR_002631933.1	pseudogene	2	n.317+5362delT
12	19044173	CT	C	PASS	intron_variant	MODIFIER	LOC106559576	106559576	transcript	XR_001317431.2	pseudogene	2	n.317+5362delT
12	19044173	CT	C	PASS	intron_variant	MODIFIER	LOC106559576	106559576	transcript	XR_002631930.1	pseudogene	2	n.317+5362delT
12	19044173	CT	C	PASS	intron_variant	MODIFIER	LOC106559576	106559576	transcript	XR_002631931.1	pseudogene	2	n.317+5362delT
12	19044173	CT	C	PASS	intron_variant	MODIFIER	LOC106559576	106559576	transcript	XR_002631935.1	pseudogene	3	n.427+5362delT
12	19044173	CT	C	PASS	intron_variant	MODIFIER	LOC106559576	106559576	transcript	XR_002631936.1	pseudogene	2	n.317+5362delT
12	19044173	CT	C	PASS	intron_variant	MODIFIER	LOC106559576	106559576	transcript	XR_002631937.1	pseudogene	2	n.317+5362delT
12	19044173	CT	C	PASS	intron_variant	MODIFIER	LOC106559576	106559576	transcript	XR_002631939.1	pseudogene	2	n.317+5362delT
12	19044173	CT	C	PASS	intron_variant	MODIFIER	LOC106559576	106559576	transcript	XR_002631932.1	pseudogene	2	n.317+5362delT
12	19044173	CT	C	PASS	intron_variant	MODIFIER	LOC106559576	106559576	transcript	XR_002631934.1	pseudogene	2	n.317+5362delT
12	19044173	CT	C	PASS	intron_variant	MODIFIER	LOC106559576	106559576	transcript	XR_002631940.1	pseudogene	2	n.317+5362delT
12	19044173	CT	C	PASS	intron_variant	MODIFIER	LOC106559576	106559576	transcript	XR_002631938.1	pseudogene	2	n.317+5362delT
12	20677546	C	T	PASS	intergenic_region	MODIFIER	LOC100687320-LOC111098161	100687320-111098161	intergenic_region	100687320-111098161		-1	n.20677546C>T
12	20851429	TATTC	T	PASS	intergenic_region	MODIFIER	ELOVL5-GCLC	610377-609822	intergenic_region	610377-609822		-1	n.20851430_20851433delATTC
12	21443512	G	A	PASS	intergenic_region	MODIFIER	LRRC1-MLIP	481847-474943	intergenic_region	481847-474943		-1	n.21443512G>A
12	22045632	TTC	T	PASS	intergenic_region	MODIFIER	LOC111098292-LOC481849	111098292-481849	intergenic_region	111098292-481849		-1	n.22045633_22045634delTC
12	23594582	A	T	PASS	non_coding_transcript_exon_variant	MODIFIER	474946	474946	transcript	474946	pseudogene	1	n.21T>A
12	24900387	A	C	PASS	intergenic_region	MODIFIER	PRIM2-LOC111098164	474950-111098164	intergenic_region	474950-111098164		-1	n.24900387A>C
12	29155327	T	TTTCTTTCTTTCTTTCTTTCTTTCTTTCTTTCTTTC	PASS	intergenic_region	MODIFIER	LOC111098303-LOC100688961	111098303-100688961	intergenic_region	111098303-100688961		-1	n.29155327_29155328insTTCTTTCTTTCTTTCTTTCTTTCTTTCTTTCTTTC
12	30508859	T	A	PASS	intergenic_region	MODIFIER	LOC100683729-ADGRB3	100683729-481870	intergenic_region	100683729-481870		-1	n.30508859T>A
12	30508865	C	A	PASS	intergenic_region	MODIFIER	LOC100683729-ADGRB3	100683729-481870	intergenic_region	100683729-481870		-1	n.30508865C>A
12	36883563	ATGATAGT	A	PASS	downstream_gene_variant	MODIFIER	LOC106559577	106559577	transcript	106559577	pseudogene	-1	n.*1905_*1911delTGATAGT
12	36883563	ATGATAGT	A	PASS	downstream_gene_variant	MODIFIER	MIR8835	104794978	transcript	NR_128781.1	pseudogene	-1	n.*3946_*3952delACTATCA
12	36883563	ATGATAGT	A	PASS	downstream_gene_variant	MODIFIER	MIR8835	104794978	transcript	TRANSCRIPT_104794978	pseudogene	-1	n.*4025_*4031delACTATCA
12	36883563	ATGATAGT	A	PASS	intergenic_region	MODIFIER	LOC106559577-MIR8835	106559577-104794978	intergenic_region	106559577-104794978		-1	n.36883564_36883570delTGATAGT
12	36883572	AC	A	PASS	downstream_gene_variant	MODIFIER	LOC106559577	106559577	transcript	106559577	pseudogene	-1	n.*1914delC
12	36883572	AC	A	PASS	downstream_gene_variant	MODIFIER	MIR8835	104794978	transcript	NR_128781.1	pseudogene	-1	n.*3943delG
12	36883572	AC	A	PASS	downstream_gene_variant	MODIFIER	MIR8835	104794978	transcript	TRANSCRIPT_104794978	pseudogene	-1	n.*4022delG
12	36883572	AC	A	PASS	intergenic_region	MODIFIER	LOC106559577-MIR8835	106559577-104794978	intergenic_region	106559577-104794978		-1	n.36883573delC
12	36883577	G	GACAC	PASS	downstream_gene_variant	MODIFIER	LOC106559577	106559577	transcript	106559577	pseudogene	-1	n.*1918_*1919insACAC
12	36883577	G	GACAC	PASS	downstream_gene_variant	MODIFIER	MIR8835	104794978	transcript	NR_128781.1	pseudogene	-1	n.*3938_*3939insGTGT
12	36883577	G	GACAC	PASS	downstream_gene_variant	MODIFIER	MIR8835	104794978	transcript	TRANSCRIPT_104794978	pseudogene	-1	n.*4017_*4018insGTGT
12	36883577	G	GACAC	PASS	intergenic_region	MODIFIER	LOC106559577-MIR8835	106559577-104794978	intergenic_region	106559577-104794978		-1	n.36883577_36883578insACAC
12	36883579	G	C	PASS	downstream_gene_variant	MODIFIER	LOC106559577	106559577	transcript	106559577	pseudogene	-1	n.*1920G>C
12	36883579	G	C	PASS	downstream_gene_variant	MODIFIER	MIR8835	104794978	transcript	NR_128781.1	pseudogene	-1	n.*3937C>G
12	36883579	G	C	PASS	downstream_gene_variant	MODIFIER	MIR8835	104794978	transcript	TRANSCRIPT_104794978	pseudogene	-1	n.*4016C>G
12	36883579	G	C	PASS	intergenic_region	MODIFIER	LOC106559577-MIR8835	106559577-104794978	intergenic_region	106559577-104794978		-1	n.36883579G>C
12	36883587	G	T	PASS	downstream_gene_variant	MODIFIER	LOC106559577	106559577	transcript	106559577	pseudogene	-1	n.*1928G>T
12	36883587	G	T	PASS	downstream_gene_variant	MODIFIER	MIR8835	104794978	transcript	NR_128781.1	pseudogene	-1	n.*3929C>A
12	36883587	G	T	PASS	downstream_gene_variant	MODIFIER	MIR8835	104794978	transcript	TRANSCRIPT_104794978	pseudogene	-1	n.*4008C>A
12	36883587	G	T	PASS	intergenic_region	MODIFIER	LOC106559577-MIR8835	106559577-104794978	intergenic_region	106559577-104794978		-1	n.36883587G>T
12	37972442	G	A	PASS	intergenic_region	MODIFIER	LOC100684849-LOC100685005	100684849-100685005	intergenic_region	100684849-100685005		-1	n.37972442G>A
12	38015240	A	G	PASS	intergenic_region	MODIFIER	LOC100684849-LOC100685005	100684849-100685005	intergenic_region	100684849-100685005		-1	n.38015240A>G
12	38081634	C	T	PASS	downstream_gene_variant	MODIFIER	LOC100685005	100685005	transcript	100685005	pseudogene	-1	n.*683C>T
12	38081634	C	T	PASS	intergenic_region	MODIFIER	LOC100685005-LOC100685246	100685005-100685246	intergenic_region	100685005-100685246		-1	n.38081634C>T
12	38081636	T	C	PASS	downstream_gene_variant	MODIFIER	LOC100685005	100685005	transcript	100685005	pseudogene	-1	n.*685T>C
12	38081636	T	C	PASS	intergenic_region	MODIFIER	LOC100685005-LOC100685246	100685005-100685246	intergenic_region	100685005-100685246		-1	n.38081636T>C
12	38081648	G	C	PASS	downstream_gene_variant	MODIFIER	LOC100685005	100685005	transcript	100685005	pseudogene	-1	n.*697G>C
12	38081648	G	C	PASS	intergenic_region	MODIFIER	LOC100685005-LOC100685246	100685005-100685246	intergenic_region	100685005-100685246		-1	n.38081648G>C
12	38081652	T	C	PASS	downstream_gene_variant	MODIFIER	LOC100685005	100685005	transcript	100685005	pseudogene	-1	n.*701T>C
12	38081652	T	C	PASS	intergenic_region	MODIFIER	LOC100685005-LOC100685246	100685005-100685246	intergenic_region	100685005-100685246		-1	n.38081652T>C
12	38508928	T	TTG	PASS	intergenic_region	MODIFIER	LOC100685005-LOC100685246	100685005-100685246	intergenic_region	100685005-100685246		-1	n.38508928_38508929insTG
12	39721087	C	T	PASS	intergenic_region	MODIFIER	LOC111098143-LOC106559590	111098143-106559590	intergenic_region	111098143-106559590		-1	n.39721087C>T
12	39721114	C	G	PASS	intergenic_region	MODIFIER	LOC111098143-LOC106559590	111098143-106559590	intergenic_region	111098143-106559590		-1	n.39721114C>G
12	39721123	C	A	PASS	intergenic_region	MODIFIER	LOC111098143-LOC106559590	111098143-106559590	intergenic_region	111098143-106559590		-1	n.39721123C>A
12	39721134	A	G	PASS	intergenic_region	MODIFIER	LOC111098143-LOC106559590	111098143-106559590	intergenic_region	111098143-106559590		-1	n.39721134A>G
12	44400373	T	TTC	PASS	intron_variant	MODIFIER	CEP162	474983	transcript	XM_022426314.1	protein_coding	25	c.3874-5690_3874-5689insGA
12	44400373	T	TTC	PASS	intron_variant	MODIFIER	CEP162	474983	transcript	XM_005627588.3	protein_coding	25	c.3817-5690_3817-5689insGA
12	44400373	T	TTC	PASS	intron_variant	MODIFIER	CEP162	474983	transcript	XM_014118131.2	protein_coding	25	c.3832-5690_3832-5689insGA
12	44400373	T	TTC	PASS	intron_variant	MODIFIER	CEP162	474983	transcript	XM_532220.5	protein_coding	25	c.3874-5690_3874-5689insGA
12	44400373	T	TTC	PASS	intron_variant	MODIFIER	CEP162	474983	transcript	XM_022426315.1	protein_coding	26	c.3790-5690_3790-5689insGA
12	45426804	A	C	PASS	intergenic_region	MODIFIER	LOC102151536-LOC111098345	102151536-111098345	intergenic_region	102151536-111098345		-1	n.45426804A>C
12	46022431	C	T	PASS	intergenic_region	MODIFIER	LOC102152711-LOC100688390	102152711-100688390	intergenic_region	102152711-100688390		-1	n.46022431C>T
12	65328688	C	T	PASS	intron_variant	MODIFIER	AFG1L	481952	transcript	XM_005627682.3	protein_coding	1	c.136+15413C>T
12	65328688	C	T	PASS	intron_variant	MODIFIER	AFG1L	481952	transcript	XM_022426426.1	protein_coding	1	c.136+15413C>T
12	65328688	C	T	PASS	intron_variant	MODIFIER	AFG1L	481952	transcript	XM_005627683.3	protein_coding	1	c.136+15413C>T
12	65328688	C	T	PASS	intron_variant	MODIFIER	AFG1L	481952	transcript	XR_293777.3	pseudogene	1	n.342+15413C>T
12	65328718	A	G	PASS	intron_variant	MODIFIER	AFG1L	481952	transcript	XM_005627682.3	protein_coding	1	c.136+15443A>G
12	65328718	A	G	PASS	intron_variant	MODIFIER	AFG1L	481952	transcript	XM_022426426.1	protein_coding	1	c.136+15443A>G
12	65328718	A	G	PASS	intron_variant	MODIFIER	AFG1L	481952	transcript	XM_005627683.3	protein_coding	1	c.136+15443A>G
12	65328718	A	G	PASS	intron_variant	MODIFIER	AFG1L	481952	transcript	XR_293777.3	pseudogene	1	n.342+15443A>G
12	65360174	A	G	PASS	intron_variant	MODIFIER	AFG1L	481952	transcript	XM_005627682.3	protein_coding	2	c.360+9920A>G
12	65360174	A	G	PASS	intron_variant	MODIFIER	AFG1L	481952	transcript	XM_022426426.1	protein_coding	2	c.360+9920A>G
12	65360174	A	G	PASS	intron_variant	MODIFIER	AFG1L	481952	transcript	XM_005627683.3	protein_coding	2	c.360+9920A>G
12	65360174	A	G	PASS	intron_variant	MODIFIER	AFG1L	481952	transcript	XR_293777.3	pseudogene	2	n.566+9920A>G
12	72239537	G	A	PASS	intergenic_region	MODIFIER	LOC111098414-DLL1	111098414-100688936	intergenic_region	111098414-100688936		-1	n.72239537G>A
12	72380314	G	A	PASS	upstream_gene_variant	MODIFIER	LOC111098416	111098416	transcript	XR_002632214.1	pseudogene	-1	n.-2975G>A
12	72380314	G	A	PASS	downstream_gene_variant	MODIFIER	FAM120B	612641	transcript	XM_005627732.3	protein_coding	-1	c.*3414G>A
12	72380314	G	A	PASS	downstream_gene_variant	MODIFIER	FAM120B	612641	transcript	XR_002632210.1	pseudogene	-1	n.*2475G>A
12	72380314	G	A	PASS	downstream_gene_variant	MODIFIER	FAM120B	612641	transcript	XR_002632211.1	pseudogene	-1	n.*2475G>A
12	72380314	G	A	PASS	downstream_gene_variant	MODIFIER	FAM120B	612641	transcript	XR_002632212.1	pseudogene	-1	n.*2475G>A
12	72380314	G	A	PASS	downstream_gene_variant	MODIFIER	FAM120B	612641	transcript	XM_022426486.1	protein_coding	-1	c.*3414G>A
12	72380314	G	A	PASS	intergenic_region	MODIFIER	FAM120B-LOC111098416	612641-111098416	intergenic_region	612641-111098416		-1	n.72380314G>A
13	1393722	C	A	PASS	intron_variant	MODIFIER	VPS13B	481981	transcript	XM_014118535.2	protein_coding	19	c.2825-18864C>A
13	1393722	C	A	PASS	intron_variant	MODIFIER	VPS13B	481981	transcript	XR_002632293.1	pseudogene	19	n.2991-18864C>A
13	1393722	C	A	PASS	intron_variant	MODIFIER	VPS13B	481981	transcript	XM_022426560.1	protein_coding	19	c.2825-18864C>A
13	1393722	C	A	PASS	intron_variant	MODIFIER	VPS13B	481981	transcript	XM_850840.6	protein_coding	19	c.2825-18864C>A
13	1393722	C	A	PASS	intron_variant	MODIFIER	VPS13B	481981	transcript	XM_005627819.3	protein_coding	19	c.2825-18864C>A
13	1393722	C	A	PASS	intron_variant	MODIFIER	VPS13B	481981	transcript	XM_005627820.3	protein_coding	19	c.2825-18864C>A
13	1393722	C	A	PASS	intron_variant	MODIFIER	VPS13B	481981	transcript	XM_022426558.1	protein_coding	18	c.2681-18864C>A
13	1393722	C	A	PASS	intron_variant	MODIFIER	VPS13B	481981	transcript	XM_539102.7	protein_coding	19	c.2825-18864C>A
13	1393722	C	A	PASS	intron_variant	MODIFIER	VPS13B	481981	transcript	XM_022426559.1	protein_coding	17	c.2561-18864C>A
13	1395375	A	T	PASS	intron_variant	MODIFIER	VPS13B	481981	transcript	XM_014118535.2	protein_coding	19	c.2825-17211A>T
13	1395375	A	T	PASS	intron_variant	MODIFIER	VPS13B	481981	transcript	XR_002632293.1	pseudogene	19	n.2991-17211A>T
13	1395375	A	T	PASS	intron_variant	MODIFIER	VPS13B	481981	transcript	XM_022426560.1	protein_coding	19	c.2825-17211A>T
13	1395375	A	T	PASS	intron_variant	MODIFIER	VPS13B	481981	transcript	XM_850840.6	protein_coding	19	c.2825-17211A>T
13	1395375	A	T	PASS	intron_variant	MODIFIER	VPS13B	481981	transcript	XM_005627819.3	protein_coding	19	c.2825-17211A>T
13	1395375	A	T	PASS	intron_variant	MODIFIER	VPS13B	481981	transcript	XM_005627820.3	protein_coding	19	c.2825-17211A>T
13	1395375	A	T	PASS	intron_variant	MODIFIER	VPS13B	481981	transcript	XM_022426558.1	protein_coding	18	c.2681-17211A>T
13	1395375	A	T	PASS	intron_variant	MODIFIER	VPS13B	481981	transcript	XM_539102.7	protein_coding	19	c.2825-17211A>T
13	1395375	A	T	PASS	intron_variant	MODIFIER	VPS13B	481981	transcript	XM_022426559.1	protein_coding	17	c.2561-17211A>T
13	2633165	G	A	PASS	intergenic_region	MODIFIER	PABPC1-YWHAZ	612751-475864	intergenic_region	612751-475864		-1	n.2633165G>A
13	2633166	A	C	PASS	intergenic_region	MODIFIER	PABPC1-YWHAZ	612751-475864	intergenic_region	612751-475864		-1	n.2633166A>C
13	2633174	G	A	PASS	intergenic_region	MODIFIER	PABPC1-YWHAZ	612751-475864	intergenic_region	612751-475864		-1	n.2633174G>A
13	4173463	A	AGTAATAACATAAAGCTATCTCCCTAATCTGCT	PASS	downstream_gene_variant	MODIFIER	LOC111098502	111098502	transcript	XR_002632335.1	pseudogene	-1	n.*3471_*3472insGTAATAACATAAAGCTATCTCCCTAATCTGCT
13	4173463	A	AGTAATAACATAAAGCTATCTCCCTAATCTGCT	PASS	downstream_gene_variant	MODIFIER	LOC102157312	102157312	transcript	XR_293807.2	pseudogene	-1	n.*2918_*2919insAGCAGATTAGGGAGATAGCTTTATGTTATTAC
13	4173463	A	AGTAATAACATAAAGCTATCTCCCTAATCTGCT	PASS	intergenic_region	MODIFIER	LOC111098502-LOC102157312	111098502-102157312	intergenic_region	111098502-102157312		-1	n.4173463_4173464insGTAATAACATAAAGCTATCTCCCTAATCTGCT
13	4773105	C	G	PASS	downstream_gene_variant	MODIFIER	FZD6	403610	transcript	NM_001003065.1	protein_coding	-1	c.*1811C>G
13	4773105	C	G	PASS	downstream_gene_variant	MODIFIER	FZD6	403610	transcript	XM_005627802.3	protein_coding	-1	c.*1811C>G
13	4773105	C	G	PASS	downstream_gene_variant	MODIFIER	FZD6	403610	transcript	XM_005627801.3	protein_coding	-1	c.*1811C>G
13	4773105	C	G	PASS	downstream_gene_variant	MODIFIER	FZD6	403610	transcript	XM_005627800.3	protein_coding	-1	c.*1811C>G
13	4773105	C	G	PASS	intergenic_region	MODIFIER	FZD6-CTHRC1	403610-100684449	intergenic_region	403610-100684449		-1	n.4773105C>G
13	4773108	T	A	PASS	downstream_gene_variant	MODIFIER	FZD6	403610	transcript	NM_001003065.1	protein_coding	-1	c.*1814T>A
13	4773108	T	A	PASS	downstream_gene_variant	MODIFIER	FZD6	403610	transcript	XM_005627802.3	protein_coding	-1	c.*1814T>A
13	4773108	T	A	PASS	downstream_gene_variant	MODIFIER	FZD6	403610	transcript	XM_005627801.3	protein_coding	-1	c.*1814T>A
13	4773108	T	A	PASS	downstream_gene_variant	MODIFIER	FZD6	403610	transcript	XM_005627800.3	protein_coding	-1	c.*1814T>A
13	4773108	T	A	PASS	intergenic_region	MODIFIER	FZD6-CTHRC1	403610-100684449	intergenic_region	403610-100684449		-1	n.4773108T>A
13	7298837	T	C	PASS	upstream_gene_variant	MODIFIER	OXR1	481998	transcript	XM_003431771.4	protein_coding	-1	c.-1081T>C
13	7298837	T	C	PASS	upstream_gene_variant	MODIFIER	OXR1	481998	transcript	XM_005627865.2	protein_coding	-1	c.-1081T>C
13	7298837	T	C	PASS	intron_variant	MODIFIER	OXR1	481998	transcript	XM_005627862.3	protein_coding	1	c.24-62034T>C
13	7749306	G	T	PASS	intergenic_region	MODIFIER	LOC111098435-LOC100684975	111098435-100684975	intergenic_region	111098435-100684975		-1	n.7749306G>T
13	7858116	G	A	PASS	intergenic_region	MODIFIER	LOC111098516-LOC100856205	111098516-100856205	intergenic_region	111098516-100856205		-1	n.7858116G>A
13	10343872	T	A	PASS	intergenic_region	MODIFIER	LOC102155669-LOC482008	102155669-482008	intergenic_region	102155669-482008		-1	n.10343872T>A
13	11217809	T	A	PASS	intron_variant	MODIFIER	LOC111098526	111098526	transcript	XR_002632373.1	pseudogene	3	n.1319-5623A>T
13	11217809	T	A	PASS	intron_variant	MODIFIER	LOC111098526	111098526	transcript	XR_002632374.1	pseudogene	4	n.459-5623A>T
13	11217809	T	A	PASS	intron_variant	MODIFIER	LOC111098526	111098526	transcript	XR_002632375.1	pseudogene	3	n.1312-5623A>T
13	11240457	G	A	PASS	intron_variant	MODIFIER	LOC111098526	111098526	transcript	XR_002632373.1	pseudogene	2	n.1244+2079C>T
13	11240457	G	A	PASS	intron_variant	MODIFIER	LOC111098526	111098526	transcript	XR_002632374.1	pseudogene	3	n.384+2079C>T
13	11240457	G	A	PASS	intron_variant	MODIFIER	LOC111098526	111098526	transcript	XR_002632375.1	pseudogene	2	n.1237+2079C>T
13	11366011	C	T	PASS	intergenic_region	MODIFIER	LOC111098526-LOC102156032	111098526-102156032	intergenic_region	111098526-102156032		-1	n.11366011C>T
13	11415196	T	A	PASS	intron_variant	MODIFIER	LOC102156032	102156032	transcript	XR_293820.2	pseudogene	3	n.523-9019T>A
13	11415239	A	ACC	PASS	intron_variant	MODIFIER	LOC102156032	102156032	transcript	XR_293820.2	pseudogene	3	n.523-8976_523-8975insCC
13	11415242	C	T	PASS	intron_variant	MODIFIER	LOC102156032	102156032	transcript	XR_293820.2	pseudogene	3	n.523-8973C>T
13	11415256	A	G	PASS	intron_variant	MODIFIER	LOC102156032	102156032	transcript	XR_293820.2	pseudogene	3	n.523-8959A>G
13	11424232	G	GC	PASS	non_coding_transcript_exon_variant	MODIFIER	LOC102156032	102156032	transcript	XR_293820.2	pseudogene	4	n.540_541insC
13	11424235	AGAGC	A	PASS	non_coding_transcript_exon_variant	MODIFIER	LOC102156032	102156032	transcript	XR_293820.2	pseudogene	4	n.544_547delGAGC
13	11433172	G	A	PASS	downstream_gene_variant	MODIFIER	LOC100686565	100686565	transcript	100686565	pseudogene	-1	n.*3240C>T
13	11433172	G	A	PASS	intergenic_region	MODIFIER	LOC102156032-LOC100686565	102156032-100686565	intergenic_region	102156032-100686565		-1	n.11433172G>A
13	11484773	T	C	PASS	intron_variant	MODIFIER	LOC100686565	100686565	transcript	100686565	pseudogene	1	n.60+26372A>G
13	11693385	A	G	PASS	intergenic_region	MODIFIER	LOC482014-LOC102156107	482014-102156107	intergenic_region	482014-102156107		-1	n.11693385A>G
13	11744177	C	T	PASS	intergenic_region	MODIFIER	LOC482014-LOC102156107	482014-102156107	intergenic_region	482014-102156107		-1	n.11744177C>T
13	11919553	A	C	PASS	intergenic_region	MODIFIER	LOC102156107-LOC106559613	102156107-106559613	intergenic_region	102156107-106559613		-1	n.11919553A>C
13	11919555	C	G	PASS	intergenic_region	MODIFIER	LOC102156107-LOC106559613	102156107-106559613	intergenic_region	102156107-106559613		-1	n.11919555C>G
13	11919557	G	T	PASS	intergenic_region	MODIFIER	LOC102156107-LOC106559613	102156107-106559613	intergenic_region	102156107-106559613		-1	n.11919557G>T
13	11919561	T	G	PASS	intergenic_region	MODIFIER	LOC102156107-LOC106559613	102156107-106559613	intergenic_region	102156107-106559613		-1	n.11919561T>G
13	11919562	C	A	PASS	intergenic_region	MODIFIER	LOC102156107-LOC106559613	102156107-106559613	intergenic_region	102156107-106559613		-1	n.11919562C>A
13	11919563	T	TA	PASS	intergenic_region	MODIFIER	LOC102156107-LOC106559613	102156107-106559613	intergenic_region	102156107-106559613		-1	n.11919563_11919564insA
13	13675025	A	G	PASS	intron_variant	MODIFIER	LOC111098529	111098529	transcript	XR_002632386.1	pseudogene	3	n.271-49899A>G
13	13675025	A	G	PASS	intron_variant	MODIFIER	LOC111098529	111098529	transcript	XR_002632387.1	pseudogene	2	n.240-49899A>G
13	15620118	C	T	PASS	intergenic_region	MODIFIER	LOC106559614-LOC100684188	106559614-100684188	intergenic_region	106559614-100684188		-1	n.15620118C>T
13	20348973	GAA	G	PASS	intergenic_region	MODIFIER	HAS2-LOC111098648	482032-111098648	intergenic_region	482032-111098648		-1	n.20348974_20348975delAA
13	21908008	G	C	PASS	intron_variant	MODIFIER	WDYHV1	609297	transcript	XM_022426683.1	protein_coding	6	c.627+16785G>C
13	21908008	G	C	PASS	intron_variant	MODIFIER	WDYHV1	609297	transcript	XM_022426684.1	protein_coding	7	c.588+16785G>C
13	21949784	T	A	PASS	intergenic_region	MODIFIER	KLHL38-ANXA13	609348-403935	intergenic_region	609348-403935		-1	n.21949784T>A
13	22060944	T	C	PASS	intron_variant	MODIFIER	FAM91A1	482035	transcript	XM_539156.6	protein_coding	15	c.1412-1274T>C
13	22060944	T	C	PASS	intron_variant	MODIFIER	FAM91A1	482035	transcript	XM_022426686.1	protein_coding	15	c.1412-1274T>C
13	22102753	T	C	PASS	intergenic_region	MODIFIER	FAM91A1-FER1L6	482035-482036	intergenic_region	482035-482036		-1	n.22102753T>C
13	22511355	T	C	PASS	intron_variant	MODIFIER	TRMT12	609411	transcript	XM_005627922.3	protein_coding	1	c.-526+16065T>C
13	22511355	T	C	PASS	intron_variant	MODIFIER	TRMT12	609411	transcript	XM_005627923.3	protein_coding	1	c.-526+16065T>C
13	22511355	T	C	PASS	intron_variant	MODIFIER	TRMT12	609411	transcript	XM_014118618.2	protein_coding	1	c.-526+16065T>C
13	22511355	T	C	PASS	intron_variant	MODIFIER	TRMT12	609411	transcript	XR_002632423.1	pseudogene	1	n.258+16065T>C
13	22738641	T	A	PASS	intron_variant	MODIFIER	MTSS1	482037	transcript	XM_005627927.3	protein_coding	3	c.208+29547A>T
13	22738641	T	A	PASS	intron_variant	MODIFIER	MTSS1	482037	transcript	XM_022426690.1	protein_coding	3	c.160+29547A>T
13	22738641	T	A	PASS	intron_variant	MODIFIER	MTSS1	482037	transcript	XM_005627928.3	protein_coding	3	c.208+29547A>T
13	22738641	T	A	PASS	intron_variant	MODIFIER	MTSS1	482037	transcript	XM_005627929.3	protein_coding	3	c.208+29547A>T
13	22738641	T	A	PASS	intron_variant	MODIFIER	MTSS1	482037	transcript	XM_005627930.3	protein_coding	3	c.208+29547A>T
13	22738641	T	A	PASS	intron_variant	MODIFIER	MTSS1	482037	transcript	XM_005627931.3	protein_coding	3	c.208+29547A>T
13	22738641	T	A	PASS	intron_variant	MODIFIER	MTSS1	482037	transcript	XM_014118615.2	protein_coding	3	c.208+29547A>T
13	22738641	T	A	PASS	intron_variant	MODIFIER	MTSS1	482037	transcript	XM_014118617.2	protein_coding	3	c.208+29547A>T
13	22738641	T	A	PASS	intron_variant	MODIFIER	MTSS1	482037	transcript	XM_539158.6	protein_coding	3	c.208+29547A>T
13	22738641	T	A	PASS	intron_variant	MODIFIER	MTSS1	482037	transcript	XM_856774.5	protein_coding	3	c.208+29547A>T
13	24894335	T	TAAAA	PASS	intergenic_region	MODIFIER	LOC111098551-LOC102151705	111098551-102151705	intergenic_region	111098551-102151705		-1	n.24894335_24894336insAAAA
13	25626331	T	C	PASS	intergenic_region	MODIFIER	LOC102151812-LOC111098552	102151812-111098552	intergenic_region	102151812-111098552		-1	n.25626331T>C
13	30296901	CT	C	PASS	intron_variant	MODIFIER	LOC111098558	111098558	transcript	XR_002632490.1	pseudogene	1	n.138+5071delA
13	32244899	A	G	PASS	intergenic_region	MODIFIER	LOC102154799-LOC100685861	102154799-100685861	intergenic_region	102154799-100685861		-1	n.32244899A>G
13	35275768	G	A	PASS	intergenic_region	MODIFIER	AGO2-LOC111098575	475107-111098575	intergenic_region	475107-111098575		-1	n.35275768G>A
13	38324503	C	G	PASS	upstream_gene_variant	MODIFIER	LOC111098425	111098425	transcript	XM_022426520.1	protein_coding	-1	c.-3356C>G
13	38324503	C	G	PASS	intron_variant	MODIFIER	CHRNB4	482110	transcript	XM_022426917.1	protein_coding	5	c.1323+646C>G
13	38324503	C	G	PASS	intron_variant	MODIFIER	CHRNB4	482110	transcript	XM_847455.5	protein_coding	5	c.1323+646C>G
13	38324503	C	G	PASS	intron_variant	MODIFIER	CHRNB4	482110	transcript	XM_005628130.3	protein_coding	5	c.1323+646C>G
13	50672886	T	C	PASS	intergenic_region	MODIFIER	LOC102153207-LOC111098474	102153207-111098474	intergenic_region	102153207-111098474		-1	n.50672886T>C
13	53155356	A	G	PASS	intron_variant	MODIFIER	ADGRL3	482166	transcript	XM_014118825.2	protein_coding	5	c.473+24554A>G
13	53155356	A	G	PASS	intron_variant	MODIFIER	ADGRL3	482166	transcript	XM_005628241.3	protein_coding	5	c.473+24554A>G
13	53155356	A	G	PASS	intron_variant	MODIFIER	ADGRL3	482166	transcript	XM_014118832.2	protein_coding	5	c.473+24554A>G
13	53155356	A	G	PASS	intron_variant	MODIFIER	ADGRL3	482166	transcript	XM_005628239.3	protein_coding	5	c.473+24554A>G
13	53155356	A	G	PASS	intron_variant	MODIFIER	ADGRL3	482166	transcript	XM_005628240.3	protein_coding	5	c.473+24554A>G
13	53155356	A	G	PASS	intron_variant	MODIFIER	ADGRL3	482166	transcript	XM_014118831.2	protein_coding	5	c.473+24554A>G
13	53155356	A	G	PASS	intron_variant	MODIFIER	ADGRL3	482166	transcript	XM_005628235.3	protein_coding	5	c.473+24554A>G
13	53155356	A	G	PASS	intron_variant	MODIFIER	ADGRL3	482166	transcript	XM_014118826.2	protein_coding	5	c.473+24554A>G
13	53155356	A	G	PASS	intron_variant	MODIFIER	ADGRL3	482166	transcript	XM_014118827.2	protein_coding	5	c.473+24554A>G
13	53155356	A	G	PASS	intron_variant	MODIFIER	ADGRL3	482166	transcript	XM_014118828.2	protein_coding	5	c.473+24554A>G
13	53155356	A	G	PASS	intron_variant	MODIFIER	ADGRL3	482166	transcript	XM_014118829.2	protein_coding	5	c.473+24554A>G
13	53155356	A	G	PASS	intron_variant	MODIFIER	ADGRL3	482166	transcript	XM_014118830.2	protein_coding	4	c.269+24554A>G
13	53155356	A	G	PASS	intron_variant	MODIFIER	ADGRL3	482166	transcript	XM_022427020.1	protein_coding	6	c.473+24554A>G
13	53155356	A	G	PASS	intron_variant	MODIFIER	ADGRL3	482166	transcript	XM_022427022.1	protein_coding	5	c.473+24554A>G
13	53155356	A	G	PASS	intron_variant	MODIFIER	ADGRL3	482166	transcript	XM_014118833.2	protein_coding	5	c.473+24554A>G
13	53822872	T	C	PASS	intergenic_region	MODIFIER	LOC100684189-LOC100684331	100684189-100684331	intergenic_region	100684189-100684331		-1	n.53822872T>C
13	54474779	T	C	PASS	intergenic_region	MODIFIER	LOC111098478-LOC100684405	111098478-100684405	intergenic_region	111098478-100684405		-1	n.54474779T>C
13	54960662	GC	G	PASS	intergenic_region	MODIFIER	LOC100684405-TECRL	100684405-475157	intergenic_region	100684405-475157		-1	n.54960663delC
13	54964269	A	G	PASS	intergenic_region	MODIFIER	LOC100684405-TECRL	100684405-475157	intergenic_region	100684405-475157		-1	n.54964269A>G
13	55034331	G	A	PASS	intergenic_region	MODIFIER	LOC100684405-TECRL	100684405-475157	intergenic_region	100684405-475157		-1	n.55034331G>A
13	55231092	G	A	PASS	intergenic_region	MODIFIER	LOC100684405-TECRL	100684405-475157	intergenic_region	100684405-475157		-1	n.55231092G>A
13	55304600	C	T	PASS	intron_variant	MODIFIER	TECRL	475157	transcript	XM_532387.6	protein_coding	5	c.551+842G>A
13	55304600	C	T	PASS	intron_variant	MODIFIER	TECRL	475157	transcript	XM_014118835.2	protein_coding	5	c.551+842G>A
13	55826307	C	T	PASS	intergenic_region	MODIFIER	LOC100684472-LOC111098630	100684472-111098630	intergenic_region	100684472-111098630		-1	n.55826307C>T
13	56563460	A	T	PASS	intergenic_region	MODIFIER	EPHA5-LOC100684630	100684553-100684630	intergenic_region	100684553-100684630		-1	n.56563460A>T
13	56563461	A	G	PASS	intergenic_region	MODIFIER	EPHA5-LOC100684630	100684553-100684630	intergenic_region	100684553-100684630		-1	n.56563461A>G
13	56563463	A	T	PASS	intergenic_region	MODIFIER	EPHA5-LOC100684630	100684553-100684630	intergenic_region	100684553-100684630		-1	n.56563463A>T
13	56785065	T	A	PASS	intergenic_region	MODIFIER	EPHA5-LOC100684630	100684553-100684630	intergenic_region	100684553-100684630		-1	n.56785065T>A
13	56955311	T	C	PASS	intergenic_region	MODIFIER	EPHA5-LOC100684630	100684553-100684630	intergenic_region	100684553-100684630		-1	n.56955311T>C
13	57219328	G	A	PASS	intergenic_region	MODIFIER	EPHA5-LOC100684630	100684553-100684630	intergenic_region	100684553-100684630		-1	n.57219328G>A
13	57365760	A	T	PASS	intergenic_region	MODIFIER	LOC482170-LOC102154332	482170-102154332	intergenic_region	482170-102154332		-1	n.57365760A>T
13	57433124	G	A	PASS	intergenic_region	MODIFIER	LOC482170-LOC102154332	482170-102154332	intergenic_region	482170-102154332		-1	n.57433124G>A
13	57594117	G	T	PASS	intergenic_region	MODIFIER	LOC482170-LOC102154332	482170-102154332	intergenic_region	482170-102154332		-1	n.57594117G>T
13	57904653	G	A	PASS	intron_variant	MODIFIER	LOC111098631	111098631	transcript	XR_002632696.1	pseudogene	5	n.721-4859C>T
13	58634435	T	C	PASS	intron_variant	MODIFIER	LOC482174	482174	transcript	XM_005628256.3	protein_coding	1	c.-71+3111A>G
13	59119621	AC	A	PASS	intergenic_region	MODIFIER	LOC482178-LOC100686049	482178-100686049	intergenic_region	482178-100686049		-1	n.59119622delC
13	59120117	C	T	PASS	intergenic_region	MODIFIER	LOC482178-LOC100686049	482178-100686049	intergenic_region	482178-100686049		-1	n.59120117C>T
13	59958978	G	T	PASS	downstream_gene_variant	MODIFIER	JCHAIN	475166	transcript	XM_532398.6	protein_coding	-1	c.*4295C>A
13	59958978	G	T	PASS	intergenic_region	MODIFIER	ENAM-JCHAIN	482186-475166	intergenic_region	482186-475166		-1	n.59958978G>T
13	59958994	G	A	PASS	downstream_gene_variant	MODIFIER	JCHAIN	475166	transcript	XM_532398.6	protein_coding	-1	c.*4279C>T
13	59958994	G	A	PASS	intergenic_region	MODIFIER	ENAM-JCHAIN	482186-475166	intergenic_region	482186-475166		-1	n.59958994G>A
13	60123582	GT	G	PASS	intergenic_region	MODIFIER	GRSF1-MOB1B	475170-482187	intergenic_region	475170-482187		-1	n.60123583delT
13	60154436	A	AGACTTTGAAACCCAGGACCCCTCATTCATAGGCCACTACTCTTT	PASS	intron_variant	MODIFIER	MOB1B	482187	transcript	XM_005628278.3	protein_coding	1	c.14+9057_14+9058insGACTTTGAAACCCAGGACCCCTCATTCATAGGCCACTACTCTTT
13	60154436	A	AGACTTTGAAACCCAGGACCCCTCATTCATAGGCCACTACTCTTT	PASS	intron_variant	MODIFIER	MOB1B	482187	transcript	XM_022427086.1	protein_coding	1	c.-113+996_-113+997insGACTTTGAAACCCAGGACCCCTCATTCATAGGCCACTACTCTTT
13	60199690	T	C	PASS	downstream_gene_variant	MODIFIER	MOB1B	482187	transcript	XM_005628278.3	protein_coding	-1	c.*4345T>C
13	60199690	T	C	PASS	downstream_gene_variant	MODIFIER	MOB1B	482187	transcript	XM_022427086.1	protein_coding	-1	c.*4345T>C
13	60199690	T	C	PASS	intergenic_region	MODIFIER	MOB1B-DCK	482187-482188	intergenic_region	482187-482188		-1	n.60199690T>C
13	60212648	TA	T	PASS	intron_variant	MODIFIER	DCK	482188	transcript	XM_539307.6	protein_coding	2	c.207+512delA
13	61406819	T	A	PASS	intron_variant	MODIFIER	ADAMTS3	482192	transcript	XM_539311.5	protein_coding	4	c.661+14547A>T
13	61860031	A	C	PASS	intergenic_region	MODIFIER	LOC111098638-475374	111098638-475374	intergenic_region	111098638-475374		-1	n.61860031A>C
13	62600892	T	A	PASS	intergenic_region	MODIFIER	LOC102153988-LOC102154125	102153988-102154125	intergenic_region	102153988-102154125		-1	n.62600892T>A
13	62600894	G	A	PASS	intergenic_region	MODIFIER	LOC102153988-LOC102154125	102153988-102154125	intergenic_region	102153988-102154125		-1	n.62600894G>A
14	216507	C	A	GATKstd	intron_variant	MODIFIER	LOC102152036	102152036	transcript	102152036	pseudogene	1	n.154+679C>A
14	2705803	G	A	PASS	intergenic_region	MODIFIER	COR2T18-LOC100686566	482241-100686566	intergenic_region	482241-100686566		-1	n.2705803G>A
14	4184377	C	A	PASS	intergenic_region	MODIFIER	EXOC4-CHCHD3	482250-607574	intergenic_region	482250-607574		-1	n.4184377C>A
14	11063169	A	AAC	PASS	intron_variant	MODIFIER	POT1	609119	transcript	XM_005628437.3	protein_coding	18	c.2140-616_2140-615insAC
14	11063169	A	AAC	PASS	intron_variant	MODIFIER	POT1	609119	transcript	XM_005628440.3	protein_coding	18	c.2140-616_2140-615insAC
14	11063169	A	AAC	PASS	intron_variant	MODIFIER	POT1	609119	transcript	XM_005628439.3	protein_coding	18	c.2140-616_2140-615insAC
14	11063169	A	AAC	PASS	intron_variant	MODIFIER	POT1	609119	transcript	XM_022427281.1	protein_coding	18	c.2140-616_2140-615insAC
14	11063183	A	C	PASS	intron_variant	MODIFIER	POT1	609119	transcript	XM_005628437.3	protein_coding	18	c.2140-602A>C
14	11063183	A	C	PASS	intron_variant	MODIFIER	POT1	609119	transcript	XM_005628440.3	protein_coding	18	c.2140-602A>C
14	11063183	A	C	PASS	intron_variant	MODIFIER	POT1	609119	transcript	XM_005628439.3	protein_coding	18	c.2140-602A>C
14	11063183	A	C	PASS	intron_variant	MODIFIER	POT1	609119	transcript	XM_022427281.1	protein_coding	18	c.2140-602A>C
14	11681628	T	A	PASS	intergenic_region	MODIFIER	TMEM229A-LOC100682821	100682747-100682821	intergenic_region	100682747-100682821		-1	n.11681628T>A
14	11683636	A	C	PASS	upstream_gene_variant	MODIFIER	LOC100682821	100682821	transcript	100682821	pseudogene	-1	n.-4744A>C
14	11683636	A	C	PASS	intergenic_region	MODIFIER	TMEM229A-LOC100682821	100682747-100682821	intergenic_region	100682747-100682821		-1	n.11683636A>C
14	11683638	T	C	PASS	upstream_gene_variant	MODIFIER	LOC100682821	100682821	transcript	100682821	pseudogene	-1	n.-4742T>C
14	11683638	T	C	PASS	intergenic_region	MODIFIER	TMEM229A-LOC100682821	100682747-100682821	intergenic_region	100682747-100682821		-1	n.11683638T>C
14	11683639	C	A	PASS	upstream_gene_variant	MODIFIER	LOC100682821	100682821	transcript	100682821	pseudogene	-1	n.-4741C>A
14	11683639	C	A	PASS	intergenic_region	MODIFIER	TMEM229A-LOC100682821	100682747-100682821	intergenic_region	100682747-100682821		-1	n.11683639C>A
14	11683663	C	A	PASS	upstream_gene_variant	MODIFIER	LOC100682821	100682821	transcript	100682821	pseudogene	-1	n.-4717C>A
14	11683663	C	A	PASS	intergenic_region	MODIFIER	TMEM229A-LOC100682821	100682747-100682821	intergenic_region	100682747-100682821		-1	n.11683663C>A
14	15178009	A	AGG	PASS	intron_variant	MODIFIER	ZNF804B	482288	transcript	XM_539407.6	protein_coding	2	c.252+31664_252+31665insGG
14	15178312	T	TTTTTA	PASS	intron_variant	MODIFIER	ZNF804B	482288	transcript	XM_539407.6	protein_coding	2	c.252+31967_252+31968insTTTTA
14	15178328	A	T	PASS	intron_variant	MODIFIER	ZNF804B	482288	transcript	XM_539407.6	protein_coding	2	c.252+31983A>T
14	15719336	C	CTTTTTTTTTTT	PASS	intergenic_region	MODIFIER	LOC106559683-LOC111098743	106559683-111098743	intergenic_region	106559683-111098743		-1	n.15719336_15719337insTTTTTTTTTTT
14	21274857	C	T	PASS	intron_variant	MODIFIER	DYNC1I1	475236	transcript	XM_005628526.3	protein_coding	16	c.1900-3239C>T
14	21274857	C	T	PASS	intron_variant	MODIFIER	DYNC1I1	475236	transcript	XM_022427377.1	protein_coding	15	c.1840-3239C>T
14	21274857	C	T	PASS	intron_variant	MODIFIER	DYNC1I1	475236	transcript	XM_014118929.2	protein_coding	16	c.1849-3239C>T
14	21274857	C	T	PASS	intron_variant	MODIFIER	DYNC1I1	475236	transcript	XM_014118932.2	protein_coding	16	c.1828-3239C>T
14	21274857	C	T	PASS	intron_variant	MODIFIER	DYNC1I1	475236	transcript	XM_022427378.1	protein_coding	15	c.1789-3239C>T
14	21274857	C	T	PASS	intron_variant	MODIFIER	DYNC1I1	475236	transcript	XM_014118934.2	protein_coding	15	c.1768-3239C>T
14	21274857	C	T	PASS	intron_variant	MODIFIER	DYNC1I1	475236	transcript	XM_014118933.2	protein_coding	16	c.1777-3239C>T
14	21274857	C	T	PASS	intron_variant	MODIFIER	DYNC1I1	475236	transcript	XM_014118935.2	protein_coding	15	c.1717-3239C>T
14	21503138	C	T	PASS	intergenic_region	MODIFIER	SLC25A13-SEM1	610138-608719	intergenic_region	610138-608719		-1	n.21503138C>T
14	23310975	GGTT	G	PASS	intron_variant	MODIFIER	LOC610321	610321	transcript	XM_014118949.2	protein_coding	2	c.82+43750_82+43752delGTT
14	23310975	GGTT	G	PASS	intron_variant	MODIFIER	LOC610321	610321	transcript	XM_022427393.1	protein_coding	4	c.206-30662_206-30660delGTT
14	23310975	GGTT	G	PASS	intron_variant	MODIFIER	LOC610321	610321	transcript	XR_002632939.1	pseudogene	4	n.497+43750_497+43752delGTT
14	23310975	GGTT	G	PASS	intron_variant	MODIFIER	LOC610321	610321	transcript	XM_022427391.1	protein_coding	2	c.82+43750_82+43752delGTT
14	23310975	GGTT	G	PASS	intron_variant	MODIFIER	LOC610321	610321	transcript	XM_022427392.1	protein_coding	2	c.82+43750_82+43752delGTT
14	23310975	GGTT	G	PASS	intron_variant	MODIFIER	LOC610321	610321	transcript	XM_022427389.1	protein_coding	2	c.82+43750_82+43752delGTT
14	25188649	AAG	A	PASS	intergenic_region	MODIFIER	LOC610367-LOC111098672	610367-111098672	intergenic_region	610367-111098672		-1	n.25188650_25188651delAG
14	26993739	C	G	PASS	intergenic_region	MODIFIER	LOC106559673-LOC100686927	106559673-100686927	intergenic_region	106559673-100686927		-1	n.26993739C>G
14	26993904	CG	C	PASS	intergenic_region	MODIFIER	LOC106559673-LOC100686927	106559673-100686927	intergenic_region	106559673-100686927		-1	n.26993905delG
14	31663625	A	G	PASS	intergenic_region	MODIFIER	482334-AHR	482334-475251	intergenic_region	482334-475251		-1	n.31663625A>G
14	33434811	C	T	PASS	intergenic_region	MODIFIER	FERD3L-LOC111098676	482340-111098676	intergenic_region	482340-111098676		-1	n.33434811C>T
14	37376207	A	AT	PASS	intron_variant	MODIFIER	STK31	475256	transcript	XM_005628632.2	protein_coding	8	c.1018-208_1018-207insT
14	37376207	A	AT	PASS	intron_variant	MODIFIER	STK31	475256	transcript	XM_005628635.3	protein_coding	8	c.1018-208_1018-207insT
14	37376207	A	AT	PASS	intron_variant	MODIFIER	STK31	475256	transcript	XM_022427488.1	protein_coding	8	c.1018-208_1018-207insT
14	37376207	A	AT	PASS	intron_variant	MODIFIER	STK31	475256	transcript	XM_005628636.2	protein_coding	8	c.1018-208_1018-207insT
14	37376207	A	AT	PASS	intron_variant	MODIFIER	STK31	475256	transcript	XM_532491.5	protein_coding	8	c.1018-208_1018-207insT
14	37376207	A	AT	PASS	intron_variant	MODIFIER	STK31	475256	transcript	XM_005628633.2	protein_coding	8	c.997-208_997-207insT
14	40260106	T	TAA	PASS	intron_variant	MODIFIER	SKAP2	482366	transcript	XM_022427506.1	protein_coding	1	c.-357-1139_-357-1138insTT
14	40260106	T	TAA	PASS	intron_variant	MODIFIER	SKAP2	482366	transcript	XM_022427505.1	protein_coding	1	c.-357-1139_-357-1138insTT
14	40892484	CAGAGAGACAG	C	PASS	intron_variant	MODIFIER	TAX1BP1	475264	transcript	XM_005628662.3	protein_coding	8	c.1038+2876_1038+2885delAGAGAGACAG
14	40892484	CAGAGAGACAG	C	PASS	intron_variant	MODIFIER	TAX1BP1	475264	transcript	XR_002633047.1	pseudogene	8	n.1203+2876_1203+2885delAGAGAGACAG
14	40892484	CAGAGAGACAG	C	PASS	intron_variant	MODIFIER	TAX1BP1	475264	transcript	XM_022427514.1	protein_coding	8	c.1038+2876_1038+2885delAGAGAGACAG
14	40892484	CAGAGAGACAG	C	PASS	intron_variant	MODIFIER	TAX1BP1	475264	transcript	XM_022427515.1	protein_coding	8	c.1038+2876_1038+2885delAGAGAGACAG
14	40892484	CAGAGAGACAG	C	PASS	intron_variant	MODIFIER	TAX1BP1	475264	transcript	XM_022427516.1	protein_coding	8	c.1038+2876_1038+2885delAGAGAGACAG
14	40892484	CAGAGAGACAG	C	PASS	intron_variant	MODIFIER	TAX1BP1	475264	transcript	XM_859678.5	protein_coding	8	c.1038+2876_1038+2885delAGAGAGACAG
14	40892484	CAGAGAGACAG	C	PASS	intron_variant	MODIFIER	TAX1BP1	475264	transcript	XM_022427513.1	protein_coding	8	c.1038+2876_1038+2885delAGAGAGACAG
14	40892548	G	A	PASS	intron_variant	MODIFIER	TAX1BP1	475264	transcript	XM_005628662.3	protein_coding	8	c.1038+2939G>A
14	40892548	G	A	PASS	intron_variant	MODIFIER	TAX1BP1	475264	transcript	XR_002633047.1	pseudogene	8	n.1203+2939G>A
14	40892548	G	A	PASS	intron_variant	MODIFIER	TAX1BP1	475264	transcript	XM_022427514.1	protein_coding	8	c.1038+2939G>A
14	40892548	G	A	PASS	intron_variant	MODIFIER	TAX1BP1	475264	transcript	XM_022427515.1	protein_coding	8	c.1038+2939G>A
14	40892548	G	A	PASS	intron_variant	MODIFIER	TAX1BP1	475264	transcript	XM_022427516.1	protein_coding	8	c.1038+2939G>A
14	40892548	G	A	PASS	intron_variant	MODIFIER	TAX1BP1	475264	transcript	XM_859678.5	protein_coding	8	c.1038+2939G>A
14	40892548	G	A	PASS	intron_variant	MODIFIER	TAX1BP1	475264	transcript	XM_022427513.1	protein_coding	8	c.1038+2939G>A
14	41024781	A	T	PASS	intron_variant	MODIFIER	JAZF1	475265	transcript	XM_022427517.1	protein_coding	2	c.-4-35006T>A
14	41024781	A	T	PASS	intron_variant	MODIFIER	JAZF1	475265	transcript	XM_022427520.1	protein_coding	1	c.-4-35006T>A
14	41024781	A	T	PASS	intron_variant	MODIFIER	JAZF1	475265	transcript	XM_022427518.1	protein_coding	2	c.-4-35006T>A
14	45044484	C	T	PASS	intron_variant	MODIFIER	FKBP9	475276	transcript	XM_014118884.2	protein_coding	4	c.607+1759C>T
14	45215334	T	TAA	PASS	upstream_gene_variant	MODIFIER	BBS9	482393	transcript	XM_022427568.1	protein_coding	-1	c.-13511_-13510insAA
14	45215334	T	TAA	PASS	upstream_gene_variant	MODIFIER	BBS9	482393	transcript	XM_022427569.1	protein_coding	-1	c.-74987_-74986insAA
14	45215334	T	TAA	PASS	intron_variant	MODIFIER	BBS9	482393	transcript	XM_022427562.1	protein_coding	3	c.113-2823_113-2822insAA
14	45215334	T	TAA	PASS	intron_variant	MODIFIER	BBS9	482393	transcript	XM_022427570.1	protein_coding	2	c.113-2823_113-2822insAA
14	45215334	T	TAA	PASS	intron_variant	MODIFIER	BBS9	482393	transcript	XR_002633088.1	pseudogene	2	n.908-2823_908-2822insAA
14	45215334	T	TAA	PASS	intron_variant	MODIFIER	BBS9	482393	transcript	XM_014119174.2	protein_coding	2	c.-23-2823_-23-2822insAA
14	45215334	T	TAA	PASS	intron_variant	MODIFIER	BBS9	482393	transcript	XM_022427563.1	protein_coding	3	c.113-2823_113-2822insAA
14	45215334	T	TAA	PASS	intron_variant	MODIFIER	BBS9	482393	transcript	XM_022427564.1	protein_coding	4	c.113-2823_113-2822insAA
14	45215334	T	TAA	PASS	intron_variant	MODIFIER	BBS9	482393	transcript	XM_022427565.1	protein_coding	2	c.113-2823_113-2822insAA
14	45215334	T	TAA	PASS	intron_variant	MODIFIER	BBS9	482393	transcript	XM_022427567.1	protein_coding	3	c.-23-2823_-23-2822insAA
14	45642100	C	T	PASS	intergenic_region	MODIFIER	BBS9-LOC106559680	482393-106559680	intergenic_region	482393-106559680		-1	n.45642100C>T
14	47517628	A	G	PASS	intergenic_region	MODIFIER	SEPT7-EEPD1	475284-482399	intergenic_region	475284-482399		-1	n.47517628A>G
14	48695200	C	T	PASS	intron_variant	MODIFIER	LOC111098826	111098826	transcript	XR_002633104.1	pseudogene	4	n.508-3389G>A
14	49441582	G	T	PASS	intron_variant	MODIFIER	LOC111098831	111098831	transcript	XR_002633110.1	pseudogene	5	n.921+31121G>T
14	49441582	G	T	PASS	intron_variant	MODIFIER	LOC111098831	111098831	transcript	XR_002633111.1	pseudogene	5	n.607-29010G>T
14	49441582	G	T	PASS	intron_variant	MODIFIER	LOC111098831	111098831	transcript	XR_002633112.1	pseudogene	5	n.607-29010G>T
14	49441582	G	T	PASS	intron_variant	MODIFIER	LOC111098831	111098831	transcript	XR_002633113.1	pseudogene	5	n.602+31121G>T
14	49441582	G	T	PASS	intron_variant	MODIFIER	LOC111098831	111098831	transcript	XR_002633109.1	pseudogene	5	n.601+31121G>T
14	49441582	G	T	PASS	intron_variant	MODIFIER	LOC111098831	111098831	transcript	XR_002633114.1	pseudogene	4	n.874+31121G>T
14	49441582	G	T	PASS	intron_variant	MODIFIER	LOC111098831	111098831	transcript	XR_002633115.1	pseudogene	3	n.460+31121G>T
14	50578042	G	T	PASS	intron_variant	MODIFIER	IMMP2L	611911	transcript	XM_005628736.3	protein_coding	6	c.409-89619C>A
14	50578042	G	T	PASS	intron_variant	MODIFIER	IMMP2L	611911	transcript	XM_022427588.1	protein_coding	5	c.343-89619C>A
14	50578042	G	T	PASS	intron_variant	MODIFIER	IMMP2L	611911	transcript	XM_849634.3	protein_coding	6	c.409-89619C>A
14	50578042	G	T	PASS	intron_variant	MODIFIER	IMMP2L	611911	transcript	XM_022427587.1	protein_coding	7	c.409-89619C>A
14	50578042	G	T	PASS	intron_variant	MODIFIER	IMMP2L	611911	transcript	XM_022427589.1	protein_coding	7	c.*11+26107C>A
14	50868192	A	T	PASS	intron_variant	MODIFIER	IMMP2L	611911	transcript	XM_005628736.3	protein_coding	4	c.240-107179T>A
14	50868192	A	T	PASS	intron_variant	MODIFIER	IMMP2L	611911	transcript	XM_022427588.1	protein_coding	4	c.240-174344T>A
14	50868192	A	T	PASS	intron_variant	MODIFIER	IMMP2L	611911	transcript	XM_849634.3	protein_coding	4	c.240-107179T>A
14	50868192	A	T	PASS	intron_variant	MODIFIER	IMMP2L	611911	transcript	XM_022427587.1	protein_coding	5	c.240-107179T>A
14	50868192	A	T	PASS	intron_variant	MODIFIER	IMMP2L	611911	transcript	XM_022427589.1	protein_coding	4	c.240-107179T>A
14	50868200	TA	T	PASS	intron_variant	MODIFIER	IMMP2L	611911	transcript	XM_005628736.3	protein_coding	4	c.240-107188delT
14	50868200	TA	T	PASS	intron_variant	MODIFIER	IMMP2L	611911	transcript	XM_022427588.1	protein_coding	4	c.240-174353delT
14	50868200	TA	T	PASS	intron_variant	MODIFIER	IMMP2L	611911	transcript	XM_849634.3	protein_coding	4	c.240-107188delT
14	50868200	TA	T	PASS	intron_variant	MODIFIER	IMMP2L	611911	transcript	XM_022427587.1	protein_coding	5	c.240-107188delT
14	50868200	TA	T	PASS	intron_variant	MODIFIER	IMMP2L	611911	transcript	XM_022427589.1	protein_coding	4	c.240-107188delT
14	51185539	G	A	PASS	intron_variant	MODIFIER	IMMP2L	611911	transcript	XM_005628736.3	protein_coding	4	c.239+83366C>T
14	51185539	G	A	PASS	intron_variant	MODIFIER	IMMP2L	611911	transcript	XM_022427588.1	protein_coding	4	c.239+83366C>T
14	51185539	G	A	PASS	intron_variant	MODIFIER	IMMP2L	611911	transcript	XM_849634.3	protein_coding	4	c.239+83366C>T
14	51185539	G	A	PASS	intron_variant	MODIFIER	IMMP2L	611911	transcript	XM_022427587.1	protein_coding	5	c.239+83366C>T
14	51185539	G	A	PASS	intron_variant	MODIFIER	IMMP2L	611911	transcript	XM_022427589.1	protein_coding	4	c.239+83366C>T
14	51811065	A	AT	PASS	intron_variant	MODIFIER	DOCK4	482407	transcript	XM_005628738.3	protein_coding	1	c.37+47938_37+47939insA
14	51811065	A	AT	PASS	intron_variant	MODIFIER	DOCK4	482407	transcript	XM_014119064.2	protein_coding	1	c.37+47938_37+47939insA
14	51811065	A	AT	PASS	intron_variant	MODIFIER	DOCK4	482407	transcript	XM_014119065.2	protein_coding	1	c.37+47938_37+47939insA
14	51811065	A	AT	PASS	intron_variant	MODIFIER	DOCK4	482407	transcript	XM_022427593.1	protein_coding	1	c.37+47938_37+47939insA
14	51811065	A	AT	PASS	intron_variant	MODIFIER	DOCK4	482407	transcript	XM_005628739.3	protein_coding	1	c.37+47938_37+47939insA
14	51811065	A	AT	PASS	intron_variant	MODIFIER	DOCK4	482407	transcript	XM_539524.6	protein_coding	1	c.37+47938_37+47939insA
14	51811065	A	AT	PASS	intron_variant	MODIFIER	DOCK4	482407	transcript	XM_005628740.3	protein_coding	1	c.37+47938_37+47939insA
14	51811066	A	T	PASS	intron_variant	MODIFIER	DOCK4	482407	transcript	XM_005628738.3	protein_coding	1	c.37+47938T>A
14	51811066	A	T	PASS	intron_variant	MODIFIER	DOCK4	482407	transcript	XM_014119064.2	protein_coding	1	c.37+47938T>A
14	51811066	A	T	PASS	intron_variant	MODIFIER	DOCK4	482407	transcript	XM_014119065.2	protein_coding	1	c.37+47938T>A
14	51811066	A	T	PASS	intron_variant	MODIFIER	DOCK4	482407	transcript	XM_022427593.1	protein_coding	1	c.37+47938T>A
14	51811066	A	T	PASS	intron_variant	MODIFIER	DOCK4	482407	transcript	XM_005628739.3	protein_coding	1	c.37+47938T>A
14	51811066	A	T	PASS	intron_variant	MODIFIER	DOCK4	482407	transcript	XM_539524.6	protein_coding	1	c.37+47938T>A
14	51811066	A	T	PASS	intron_variant	MODIFIER	DOCK4	482407	transcript	XM_005628740.3	protein_coding	1	c.37+47938T>A
14	52597558	A	C	PASS	upstream_gene_variant	MODIFIER	LOC111098835	111098835	transcript	XM_022427596.1	protein_coding	-1	c.-1817T>G
14	52597558	A	C	PASS	upstream_gene_variant	MODIFIER	LOC111098835	111098835	transcript	XM_022427597.1	protein_coding	-1	c.-1817T>G
14	52597558	A	C	PASS	intron_variant	MODIFIER	LOC102155234	102155234	transcript	102155234	pseudogene	1	n.206-41A>C
14	54336171	G	T	PASS	intron_variant	MODIFIER	LOC111098845	111098845	transcript	XR_002633158.1	pseudogene	2	n.220+4539G>T
14	54547202	A	G	PASS	intergenic_region	MODIFIER	LOC111098846-LOC100683440	111098846-100683440	intergenic_region	111098846-100683440		-1	n.54547202A>G
14	55799355	G	C	PASS	intron_variant	MODIFIER	CAPZA2	503863	transcript	NM_001012995.2	protein_coding	2	c.104-175G>C
14	57468945	A	G	PASS	intergenic_region	MODIFIER	LOC102156984-LOC111098706	102156984-111098706	intergenic_region	102156984-111098706		-1	n.57468945A>G
14	57821180	A	T	PASS	intergenic_region	MODIFIER	LOC111098706-LOC111098666	111098706-111098666	intergenic_region	111098706-111098666		-1	n.57821180A>T
14	57912807	A	C	PASS	intergenic_region	MODIFIER	LOC111098706-LOC111098666	111098706-111098666	intergenic_region	111098706-111098666		-1	n.57912807A>C
14	58130804	A	AAC	PASS	intergenic_region	MODIFIER	LOC100856228-LOC111098707	100856228-111098707	intergenic_region	100856228-111098707		-1	n.58130804_58130805insAC
14	58468309	T	A	PASS	intron_variant	MODIFIER	KCND2	491424	transcript	XM_847643.5	protein_coding	1	c.1115+25878T>A
14	58468309	T	A	PASS	intron_variant	MODIFIER	KCND2	491424	transcript	XM_022427640.1	protein_coding	1	c.1115+25878T>A
14	58468309	T	A	PASS	intron_variant	MODIFIER	KCND2	491424	transcript	XM_022427639.1	protein_coding	1	c.1115+25878T>A
15	2252	A	AG	PASS	intergenic_region	MODIFIER	CHR_START-LOC100683956	CHR_START-100683956	intergenic_region	CHR_START-100683956		-1	n.2252_2253insG
15	1042333	G	C	PASS	intron_variant	MODIFIER	FOXJ3	475310	transcript	XM_022427726.1	protein_coding	5	c.736-3161G>C
15	1042333	G	C	PASS	intron_variant	MODIFIER	FOXJ3	475310	transcript	XM_022427727.1	protein_coding	5	c.735+14551G>C
15	1042333	G	C	PASS	intron_variant	MODIFIER	FOXJ3	475310	transcript	XM_014119568.2	protein_coding	5	c.529-3161G>C
15	1042333	G	C	PASS	intron_variant	MODIFIER	FOXJ3	475310	transcript	XM_005628857.3	protein_coding	5	c.529-3161G>C
15	1042333	G	C	PASS	intron_variant	MODIFIER	FOXJ3	475310	transcript	XM_022427728.1	protein_coding	4	c.484-3161G>C
15	2330473	A	G	PASS	intron_variant	MODIFIER	NFYC	475312	transcript	XM_005628865.3	protein_coding	1	c.-9+4300T>C
15	2330477	C	G	PASS	intron_variant	MODIFIER	NFYC	475312	transcript	XM_005628865.3	protein_coding	1	c.-9+4296G>C
15	3024602	T	C	PASS	intron_variant	MODIFIER	TRIT1	475320	transcript	XM_532548.5	protein_coding	1	c.174+406T>C
15	3024602	T	C	PASS	intron_variant	MODIFIER	TRIT1	475320	transcript	XM_014119330.2	protein_coding	1	c.48+10558T>C
15	3024602	T	C	PASS	intron_variant	MODIFIER	TRIT1	475320	transcript	XR_001317736.2	pseudogene	1	n.200+406T>C
15	3024602	T	C	PASS	intron_variant	MODIFIER	TRIT1	475320	transcript	XM_022427766.1	protein_coding	1	c.-111+406T>C
15	3604877	G	T	PASS	intron_variant	MODIFIER	MACF1	475321	transcript	XM_014119325.2	protein_coding	1	c.221-31733C>A
15	3604877	G	T	PASS	intron_variant	MODIFIER	MACF1	475321	transcript	XM_022427795.1	protein_coding	1	c.221-31733C>A
15	3604877	G	T	PASS	intron_variant	MODIFIER	MACF1	475321	transcript	XM_022427797.1	protein_coding	1	c.221-31733C>A
15	3604877	G	T	PASS	intron_variant	MODIFIER	MACF1	475321	transcript	XM_005628918.3	protein_coding	1	c.221-31733C>A
15	3604877	G	T	PASS	intron_variant	MODIFIER	MACF1	475321	transcript	XM_005628920.3	protein_coding	1	c.221-31733C>A
15	3604877	G	T	PASS	intron_variant	MODIFIER	MACF1	475321	transcript	XM_844059.6	protein_coding	1	c.221-31733C>A
15	4547290	C	CAG	PASS	upstream_gene_variant	MODIFIER	LOC102151706	102151706	transcript	XM_022427810.1	protein_coding	-1	c.-63240_-63239insCT
15	4547290	C	CAG	PASS	upstream_gene_variant	MODIFIER	POU3F1	100855694	transcript	XM_003639500.2	protein_coding	-1	c.-630_-629insAG
15	4547290	C	CAG	PASS	upstream_gene_variant	MODIFIER	LOC102151706	102151706	transcript	XR_294122.3	pseudogene	-1	n.-381_-380insCT
15	4547290	C	CAG	PASS	upstream_gene_variant	MODIFIER	LOC102151706	102151706	transcript	XM_005628926.2	protein_coding	-1	c.-58689_-58688insCT
15	4547290	C	CAG	PASS	upstream_gene_variant	MODIFIER	LOC102151706	102151706	transcript	XM_022427812.1	protein_coding	-1	c.-63240_-63239insCT
15	4547290	C	CAG	PASS	intergenic_region	MODIFIER	LOC102151706-POU3F1	102151706-100855694	intergenic_region	102151706-100855694		-1	n.4547290_4547291insAG
15	4547291	CTT	C	PASS	upstream_gene_variant	MODIFIER	LOC102151706	102151706	transcript	XM_022427810.1	protein_coding	-1	c.-63242_-63241delAA
15	4547291	CTT	C	PASS	upstream_gene_variant	MODIFIER	POU3F1	100855694	transcript	XM_003639500.2	protein_coding	-1	c.-628_-627delTT
15	4547291	CTT	C	PASS	upstream_gene_variant	MODIFIER	LOC102151706	102151706	transcript	XR_294122.3	pseudogene	-1	n.-383_-382delAA
15	4547291	CTT	C	PASS	upstream_gene_variant	MODIFIER	LOC102151706	102151706	transcript	XM_005628926.2	protein_coding	-1	c.-58691_-58690delAA
15	4547291	CTT	C	PASS	upstream_gene_variant	MODIFIER	LOC102151706	102151706	transcript	XM_022427812.1	protein_coding	-1	c.-63242_-63241delAA
15	4547291	CTT	C	PASS	intergenic_region	MODIFIER	LOC102151706-POU3F1	102151706-100855694	intergenic_region	102151706-100855694		-1	n.4547292_4547293delTT
15	4547297	T	G	PASS	upstream_gene_variant	MODIFIER	LOC102151706	102151706	transcript	XM_022427810.1	protein_coding	-1	c.-63246A>C
15	4547297	T	G	PASS	upstream_gene_variant	MODIFIER	POU3F1	100855694	transcript	XM_003639500.2	protein_coding	-1	c.-623T>G
15	4547297	T	G	PASS	upstream_gene_variant	MODIFIER	LOC102151706	102151706	transcript	XR_294122.3	pseudogene	-1	n.-387A>C
15	4547297	T	G	PASS	upstream_gene_variant	MODIFIER	LOC102151706	102151706	transcript	XM_005628926.2	protein_coding	-1	c.-58695A>C
15	4547297	T	G	PASS	upstream_gene_variant	MODIFIER	LOC102151706	102151706	transcript	XM_022427812.1	protein_coding	-1	c.-63246A>C
15	4547297	T	G	PASS	intergenic_region	MODIFIER	LOC102151706-POU3F1	102151706-100855694	intergenic_region	102151706-100855694		-1	n.4547297T>G
15	6900288	G	A	PASS	downstream_gene_variant	MODIFIER	SFPQ	100688260	transcript	XM_022427862.1	protein_coding	-1	c.*12313G>A
15	6900288	G	A	PASS	intergenic_region	MODIFIER	SFPQ-ZMYM1	100688260-608768	intergenic_region	100688260-608768		-1	n.6900288G>A
15	6900316	C	A	PASS	downstream_gene_variant	MODIFIER	SFPQ	100688260	transcript	XM_022427862.1	protein_coding	-1	c.*12341C>A
15	6900316	C	A	PASS	intergenic_region	MODIFIER	SFPQ-ZMYM1	100688260-608768	intergenic_region	100688260-608768		-1	n.6900316C>A
15	7891409	A	G	PASS	intron_variant	MODIFIER	CSMD2	609494	transcript	XM_022403576.1	protein_coding	5	c.836+18981A>G
15	13647840	G	C	PASS	intron_variant	MODIFIER	CYP4A38	475366	transcript	NM_001048017.1	protein_coding	2	c.338-1288G>C
15	13647840	G	C	PASS	intron_variant	MODIFIER	CYP4A38	475366	transcript	XM_005628834.3	protein_coding	2	c.338-1288G>C
15	13647840	G	C	PASS	intron_variant	MODIFIER	CYP4A38	475366	transcript	XM_005628835.3	protein_coding	2	c.338-1288G>C
15	13647864	A	G	PASS	intron_variant	MODIFIER	CYP4A38	475366	transcript	NM_001048017.1	protein_coding	2	c.338-1264A>G
15	13647864	A	G	PASS	intron_variant	MODIFIER	CYP4A38	475366	transcript	XM_005628834.3	protein_coding	2	c.338-1264A>G
15	13647864	A	G	PASS	intron_variant	MODIFIER	CYP4A38	475366	transcript	XM_005628835.3	protein_coding	2	c.338-1264A>G
15	13647870	C	T	PASS	intron_variant	MODIFIER	CYP4A38	475366	transcript	NM_001048017.1	protein_coding	2	c.338-1258C>T
15	13647870	C	T	PASS	intron_variant	MODIFIER	CYP4A38	475366	transcript	XM_005628834.3	protein_coding	2	c.338-1258C>T
15	13647870	C	T	PASS	intron_variant	MODIFIER	CYP4A38	475366	transcript	XM_005628835.3	protein_coding	2	c.338-1258C>T
15	14147113	C	T	PASS	intergenic_region	MODIFIER	RAD54L-LURAP1	475368-475369	intergenic_region	475368-475369		-1	n.14147113C>T
15	14208207	G	C	PASS	downstream_gene_variant	MODIFIER	LOC111098981	111098981	transcript	XR_002633428.1	pseudogene	-1	n.*2094C>G
15	14208207	G	C	PASS	intron_variant	MODIFIER	LOC111098981	111098981	transcript	XR_002633427.1	pseudogene	2	n.366-71C>G
15	15336488	CT	C	PASS	upstream_gene_variant	MODIFIER	EIF2B3	475379	transcript	XM_532603.6	protein_coding	-1	c.-4611delT
15	15336488	CT	C	PASS	intergenic_region	MODIFIER	HECTD3-EIF2B3	482518-475379	intergenic_region	482518-475379		-1	n.15336489delT
15	17023087	T	C	PASS	intergenic_region	MODIFIER	FAM183A-LOC102155764	100685382-102155764	intergenic_region	100685382-102155764		-1	n.17023087T>C
15	17023088	C	T	PASS	intergenic_region	MODIFIER	FAM183A-LOC102155764	100685382-102155764	intergenic_region	100685382-102155764		-1	n.17023088C>T
15	17799390	A	T	PASS	intergenic_region	MODIFIER	PIP4P1-PNP	482559-475393	intergenic_region	482559-475393		-1	n.17799390A>T
15	22174665	C	T	PASS	intergenic_region	MODIFIER	PAWR-PPP1R12A	611487-475411	intergenic_region	611487-475411		-1	n.22174665C>T
15	22312411	T	A	PASS	intron_variant	MODIFIER	PPP1R12A	475411	transcript	XM_014119501.2	protein_coding	13	c.1769+439A>T
15	22312411	T	A	PASS	intron_variant	MODIFIER	PPP1R12A	475411	transcript	XM_846932.5	protein_coding	12	c.1652+439A>T
15	22312411	T	A	PASS	intron_variant	MODIFIER	PPP1R12A	475411	transcript	XM_014119502.2	protein_coding	13	c.1769+439A>T
15	22312411	T	A	PASS	intron_variant	MODIFIER	PPP1R12A	475411	transcript	XM_014119504.2	protein_coding	13	c.1769+439A>T
15	22312411	T	A	PASS	intron_variant	MODIFIER	PPP1R12A	475411	transcript	XM_014119506.2	protein_coding	13	c.1769+439A>T
15	22312411	T	A	PASS	intron_variant	MODIFIER	PPP1R12A	475411	transcript	XM_022428127.1	protein_coding	13	c.1508+439A>T
15	22312411	T	A	PASS	intron_variant	MODIFIER	PPP1R12A	475411	transcript	XM_014119503.2	protein_coding	12	c.1652+439A>T
15	22312411	T	A	PASS	intron_variant	MODIFIER	PPP1R12A	475411	transcript	XM_014119505.2	protein_coding	13	c.1769+439A>T
15	24689856	C	T	PASS	intron_variant	MODIFIER	TMTC2	482584	transcript	XM_539701.6	protein_coding	1	c.83+59969C>T
15	24689856	C	T	PASS	intron_variant	MODIFIER	TMTC2	482584	transcript	XM_022428137.1	protein_coding	1	c.83+59969C>T
15	24689856	C	T	PASS	intron_variant	MODIFIER	TMTC2	482584	transcript	XM_022428136.1	protein_coding	1	c.-269+59432C>T
15	24870427	A	G	PASS	intron_variant	MODIFIER	TMTC2	482584	transcript	XM_539701.6	protein_coding	4	c.1599-3042A>G
15	24870427	A	G	PASS	intron_variant	MODIFIER	TMTC2	482584	transcript	XM_022428137.1	protein_coding	4	c.1599-3042A>G
15	24870427	A	G	PASS	intron_variant	MODIFIER	TMTC2	482584	transcript	XM_022428136.1	protein_coding	4	c.1248-3042A>G
15	24870444	T	C	PASS	intron_variant	MODIFIER	TMTC2	482584	transcript	XM_539701.6	protein_coding	4	c.1599-3025T>C
15	24870444	T	C	PASS	intron_variant	MODIFIER	TMTC2	482584	transcript	XM_022428137.1	protein_coding	4	c.1599-3025T>C
15	24870444	T	C	PASS	intron_variant	MODIFIER	TMTC2	482584	transcript	XM_022428136.1	protein_coding	4	c.1248-3025T>C
15	24870451	C	T	PASS	intron_variant	MODIFIER	TMTC2	482584	transcript	XM_539701.6	protein_coding	4	c.1599-3018C>T
15	24870451	C	T	PASS	intron_variant	MODIFIER	TMTC2	482584	transcript	XM_022428137.1	protein_coding	4	c.1599-3018C>T
15	24870451	C	T	PASS	intron_variant	MODIFIER	TMTC2	482584	transcript	XM_022428136.1	protein_coding	4	c.1248-3018C>T
15	27757968	G	A	PASS	intron_variant	MODIFIER	MGAT4C	475418	transcript	XM_005629209.3	protein_coding	2	c.-7+28452C>T
15	27757968	G	A	PASS	intron_variant	MODIFIER	MGAT4C	475418	transcript	XM_022403252.1	protein_coding	2	c.-352+28452C>T
15	27757968	G	A	PASS	intron_variant	MODIFIER	MGAT4C	475418	transcript	XM_022403255.1	protein_coding	2	c.-302+28452C>T
15	27910634	A	G	PASS	intron_variant	MODIFIER	MGAT4C	475418	transcript	XM_005629209.3	protein_coding	1	c.-68+96843T>C
15	27910634	A	G	PASS	intron_variant	MODIFIER	MGAT4C	475418	transcript	XM_022403252.1	protein_coding	1	c.-413+96843T>C
15	27910634	A	G	PASS	intron_variant	MODIFIER	MGAT4C	475418	transcript	XM_022403255.1	protein_coding	1	c.-363+96843T>C
15	27910651	G	A	PASS	intron_variant	MODIFIER	MGAT4C	475418	transcript	XM_005629209.3	protein_coding	1	c.-68+96826C>T
15	27910651	G	A	PASS	intron_variant	MODIFIER	MGAT4C	475418	transcript	XM_022403252.1	protein_coding	1	c.-413+96826C>T
15	27910651	G	A	PASS	intron_variant	MODIFIER	MGAT4C	475418	transcript	XM_022403255.1	protein_coding	1	c.-363+96826C>T
15	28885270	C	T	PASS	intergenic_region	MODIFIER	LOC111098893-LOC111098932	111098893-111098932	intergenic_region	111098893-111098932		-1	n.28885270C>T
15	30747989	T	C	PASS	intergenic_region	MODIFIER	LOC102154128-LOC102154182	102154128-102154182	intergenic_region	102154128-102154182		-1	n.30747989T>C
15	33110669	A	C	PASS	upstream_gene_variant	MODIFIER	PLEKHG7	100856679	transcript	XM_022427683.1	protein_coding	-1	c.-2999A>C
15	33110669	A	C	PASS	intergenic_region	MODIFIER	C15H12orf74-PLEKHG7	102155524-100856679	intergenic_region	102155524-100856679		-1	n.33110669A>C
15	33654963	A	C	PASS	upstream_gene_variant	MODIFIER	UBE2N	100856713	transcript	XM_022403307.1	protein_coding	-1	c.-1243T>G
15	33654963	A	C	PASS	intron_variant	MODIFIER	UBE2N	100856713	transcript	XM_022403306.1	protein_coding	2	c.31-2065T>G
15	44221688	C	T	PASS	intron_variant	MODIFIER	MMAA	482635	transcript	XM_539752.6	protein_coding	1	c.-59+563C>T
15	44221689	C	A	PASS	intron_variant	MODIFIER	MMAA	482635	transcript	XM_539752.6	protein_coding	1	c.-59+564C>A
15	44282916	C	T	PASS	upstream_gene_variant	MODIFIER	LOC102155041	102155041	transcript	XR_002614278.1	pseudogene	-1	n.-3566C>T
15	44282916	C	T	PASS	upstream_gene_variant	MODIFIER	LOC102155041	102155041	transcript	XR_001317781.2	pseudogene	-1	n.-3566C>T
15	44282916	C	T	PASS	upstream_gene_variant	MODIFIER	LOC102155041	102155041	transcript	XR_001317780.2	pseudogene	-1	n.-3568C>T
15	44282916	C	T	PASS	upstream_gene_variant	MODIFIER	LOC102155041	102155041	transcript	XR_002614276.1	pseudogene	-1	n.-3568C>T
15	44282916	C	T	PASS	upstream_gene_variant	MODIFIER	LOC102155041	102155041	transcript	XR_002614277.1	pseudogene	-1	n.-3568C>T
15	44282916	C	T	PASS	downstream_gene_variant	MODIFIER	LOC106559780	106559780	transcript	XM_022403466.1	protein_coding	-1	c.*155C>T
15	44282916	C	T	PASS	downstream_gene_variant	MODIFIER	LOC106559780	106559780	transcript	XR_002614268.1	pseudogene	-1	n.*141C>T
15	44282916	C	T	PASS	downstream_gene_variant	MODIFIER	LOC106559780	106559780	transcript	XR_002614271.1	pseudogene	-1	n.*141C>T
15	44282916	C	T	PASS	downstream_gene_variant	MODIFIER	LOC106559780	106559780	transcript	XR_002614267.1	pseudogene	-1	n.*140C>T
15	44282916	C	T	PASS	downstream_gene_variant	MODIFIER	LOC106559780	106559780	transcript	XR_002614260.1	pseudogene	-1	n.*134C>T
15	44282916	C	T	PASS	downstream_gene_variant	MODIFIER	LOC106559780	106559780	transcript	XR_002614261.1	pseudogene	-1	n.*134C>T
15	44282916	C	T	PASS	downstream_gene_variant	MODIFIER	LOC106559780	106559780	transcript	XR_002614262.1	pseudogene	-1	n.*134C>T
15	44282916	C	T	PASS	downstream_gene_variant	MODIFIER	LOC106559780	106559780	transcript	XR_002614263.1	pseudogene	-1	n.*134C>T
15	44282916	C	T	PASS	downstream_gene_variant	MODIFIER	LOC106559780	106559780	transcript	XR_002614264.1	pseudogene	-1	n.*134C>T
15	44282916	C	T	PASS	downstream_gene_variant	MODIFIER	LOC106559780	106559780	transcript	XR_002614265.1	pseudogene	-1	n.*134C>T
15	44282916	C	T	PASS	downstream_gene_variant	MODIFIER	LOC106559780	106559780	transcript	XR_002614266.1	pseudogene	-1	n.*134C>T
15	44282916	C	T	PASS	downstream_gene_variant	MODIFIER	LOC106559780	106559780	transcript	XR_002614269.1	pseudogene	-1	n.*134C>T
15	44282916	C	T	PASS	downstream_gene_variant	MODIFIER	LOC106559780	106559780	transcript	XR_002614270.1	pseudogene	-1	n.*134C>T
15	44282916	C	T	PASS	downstream_gene_variant	MODIFIER	LOC106559780	106559780	transcript	XR_002614273.1	pseudogene	-1	n.*134C>T
15	44282916	C	T	PASS	downstream_gene_variant	MODIFIER	LOC106559780	106559780	transcript	XR_002614274.1	pseudogene	-1	n.*134C>T
15	44282916	C	T	PASS	intergenic_region	MODIFIER	LOC106559780-LOC102155041	106559780-102155041	intergenic_region	106559780-102155041		-1	n.44282916C>T
15	44282920	G	C	PASS	upstream_gene_variant	MODIFIER	LOC102155041	102155041	transcript	XR_002614278.1	pseudogene	-1	n.-3562G>C
15	44282920	G	C	PASS	upstream_gene_variant	MODIFIER	LOC102155041	102155041	transcript	XR_001317781.2	pseudogene	-1	n.-3562G>C
15	44282920	G	C	PASS	upstream_gene_variant	MODIFIER	LOC102155041	102155041	transcript	XR_001317780.2	pseudogene	-1	n.-3564G>C
15	44282920	G	C	PASS	upstream_gene_variant	MODIFIER	LOC102155041	102155041	transcript	XR_002614276.1	pseudogene	-1	n.-3564G>C
15	44282920	G	C	PASS	upstream_gene_variant	MODIFIER	LOC102155041	102155041	transcript	XR_002614277.1	pseudogene	-1	n.-3564G>C
15	44282920	G	C	PASS	downstream_gene_variant	MODIFIER	LOC106559780	106559780	transcript	XM_022403466.1	protein_coding	-1	c.*159G>C
15	44282920	G	C	PASS	downstream_gene_variant	MODIFIER	LOC106559780	106559780	transcript	XR_002614268.1	pseudogene	-1	n.*145G>C
15	44282920	G	C	PASS	downstream_gene_variant	MODIFIER	LOC106559780	106559780	transcript	XR_002614271.1	pseudogene	-1	n.*145G>C
15	44282920	G	C	PASS	downstream_gene_variant	MODIFIER	LOC106559780	106559780	transcript	XR_002614267.1	pseudogene	-1	n.*144G>C
15	44282920	G	C	PASS	downstream_gene_variant	MODIFIER	LOC106559780	106559780	transcript	XR_002614260.1	pseudogene	-1	n.*138G>C
15	44282920	G	C	PASS	downstream_gene_variant	MODIFIER	LOC106559780	106559780	transcript	XR_002614261.1	pseudogene	-1	n.*138G>C
15	44282920	G	C	PASS	downstream_gene_variant	MODIFIER	LOC106559780	106559780	transcript	XR_002614262.1	pseudogene	-1	n.*138G>C
15	44282920	G	C	PASS	downstream_gene_variant	MODIFIER	LOC106559780	106559780	transcript	XR_002614263.1	pseudogene	-1	n.*138G>C
15	44282920	G	C	PASS	downstream_gene_variant	MODIFIER	LOC106559780	106559780	transcript	XR_002614264.1	pseudogene	-1	n.*138G>C
15	44282920	G	C	PASS	downstream_gene_variant	MODIFIER	LOC106559780	106559780	transcript	XR_002614265.1	pseudogene	-1	n.*138G>C
15	44282920	G	C	PASS	downstream_gene_variant	MODIFIER	LOC106559780	106559780	transcript	XR_002614266.1	pseudogene	-1	n.*138G>C
15	44282920	G	C	PASS	downstream_gene_variant	MODIFIER	LOC106559780	106559780	transcript	XR_002614269.1	pseudogene	-1	n.*138G>C
15	44282920	G	C	PASS	downstream_gene_variant	MODIFIER	LOC106559780	106559780	transcript	XR_002614270.1	pseudogene	-1	n.*138G>C
15	44282920	G	C	PASS	downstream_gene_variant	MODIFIER	LOC106559780	106559780	transcript	XR_002614273.1	pseudogene	-1	n.*138G>C
15	44282920	G	C	PASS	downstream_gene_variant	MODIFIER	LOC106559780	106559780	transcript	XR_002614274.1	pseudogene	-1	n.*138G>C
15	44282920	G	C	PASS	intergenic_region	MODIFIER	LOC106559780-LOC102155041	106559780-102155041	intergenic_region	106559780-102155041		-1	n.44282920G>C
15	44282924	C	T	PASS	upstream_gene_variant	MODIFIER	LOC102155041	102155041	transcript	XR_002614278.1	pseudogene	-1	n.-3558C>T
15	44282924	C	T	PASS	upstream_gene_variant	MODIFIER	LOC102155041	102155041	transcript	XR_001317781.2	pseudogene	-1	n.-3558C>T
15	44282924	C	T	PASS	upstream_gene_variant	MODIFIER	LOC102155041	102155041	transcript	XR_001317780.2	pseudogene	-1	n.-3560C>T
15	44282924	C	T	PASS	upstream_gene_variant	MODIFIER	LOC102155041	102155041	transcript	XR_002614276.1	pseudogene	-1	n.-3560C>T
15	44282924	C	T	PASS	upstream_gene_variant	MODIFIER	LOC102155041	102155041	transcript	XR_002614277.1	pseudogene	-1	n.-3560C>T
15	44282924	C	T	PASS	downstream_gene_variant	MODIFIER	LOC106559780	106559780	transcript	XM_022403466.1	protein_coding	-1	c.*163C>T
15	44282924	C	T	PASS	downstream_gene_variant	MODIFIER	LOC106559780	106559780	transcript	XR_002614268.1	pseudogene	-1	n.*149C>T
15	44282924	C	T	PASS	downstream_gene_variant	MODIFIER	LOC106559780	106559780	transcript	XR_002614271.1	pseudogene	-1	n.*149C>T
15	44282924	C	T	PASS	downstream_gene_variant	MODIFIER	LOC106559780	106559780	transcript	XR_002614267.1	pseudogene	-1	n.*148C>T
15	44282924	C	T	PASS	downstream_gene_variant	MODIFIER	LOC106559780	106559780	transcript	XR_002614260.1	pseudogene	-1	n.*142C>T
15	44282924	C	T	PASS	downstream_gene_variant	MODIFIER	LOC106559780	106559780	transcript	XR_002614261.1	pseudogene	-1	n.*142C>T
15	44282924	C	T	PASS	downstream_gene_variant	MODIFIER	LOC106559780	106559780	transcript	XR_002614262.1	pseudogene	-1	n.*142C>T
15	44282924	C	T	PASS	downstream_gene_variant	MODIFIER	LOC106559780	106559780	transcript	XR_002614263.1	pseudogene	-1	n.*142C>T
15	44282924	C	T	PASS	downstream_gene_variant	MODIFIER	LOC106559780	106559780	transcript	XR_002614264.1	pseudogene	-1	n.*142C>T
15	44282924	C	T	PASS	downstream_gene_variant	MODIFIER	LOC106559780	106559780	transcript	XR_002614265.1	pseudogene	-1	n.*142C>T
15	44282924	C	T	PASS	downstream_gene_variant	MODIFIER	LOC106559780	106559780	transcript	XR_002614266.1	pseudogene	-1	n.*142C>T
15	44282924	C	T	PASS	downstream_gene_variant	MODIFIER	LOC106559780	106559780	transcript	XR_002614269.1	pseudogene	-1	n.*142C>T
15	44282924	C	T	PASS	downstream_gene_variant	MODIFIER	LOC106559780	106559780	transcript	XR_002614270.1	pseudogene	-1	n.*142C>T
15	44282924	C	T	PASS	downstream_gene_variant	MODIFIER	LOC106559780	106559780	transcript	XR_002614273.1	pseudogene	-1	n.*142C>T
15	44282924	C	T	PASS	downstream_gene_variant	MODIFIER	LOC106559780	106559780	transcript	XR_002614274.1	pseudogene	-1	n.*142C>T
15	44282924	C	T	PASS	intergenic_region	MODIFIER	LOC106559780-LOC102155041	106559780-102155041	intergenic_region	106559780-102155041		-1	n.44282924C>T
15	44282936	C	A	PASS	upstream_gene_variant	MODIFIER	LOC102155041	102155041	transcript	XR_002614278.1	pseudogene	-1	n.-3546C>A
15	44282936	C	A	PASS	upstream_gene_variant	MODIFIER	LOC102155041	102155041	transcript	XR_001317781.2	pseudogene	-1	n.-3546C>A
15	44282936	C	A	PASS	upstream_gene_variant	MODIFIER	LOC102155041	102155041	transcript	XR_001317780.2	pseudogene	-1	n.-3548C>A
15	44282936	C	A	PASS	upstream_gene_variant	MODIFIER	LOC102155041	102155041	transcript	XR_002614276.1	pseudogene	-1	n.-3548C>A
15	44282936	C	A	PASS	upstream_gene_variant	MODIFIER	LOC102155041	102155041	transcript	XR_002614277.1	pseudogene	-1	n.-3548C>A
15	44282936	C	A	PASS	downstream_gene_variant	MODIFIER	LOC106559780	106559780	transcript	XM_022403466.1	protein_coding	-1	c.*175C>A
15	44282936	C	A	PASS	downstream_gene_variant	MODIFIER	LOC106559780	106559780	transcript	XR_002614268.1	pseudogene	-1	n.*161C>A
15	44282936	C	A	PASS	downstream_gene_variant	MODIFIER	LOC106559780	106559780	transcript	XR_002614271.1	pseudogene	-1	n.*161C>A
15	44282936	C	A	PASS	downstream_gene_variant	MODIFIER	LOC106559780	106559780	transcript	XR_002614267.1	pseudogene	-1	n.*160C>A
15	44282936	C	A	PASS	downstream_gene_variant	MODIFIER	LOC106559780	106559780	transcript	XR_002614260.1	pseudogene	-1	n.*154C>A
15	44282936	C	A	PASS	downstream_gene_variant	MODIFIER	LOC106559780	106559780	transcript	XR_002614261.1	pseudogene	-1	n.*154C>A
15	44282936	C	A	PASS	downstream_gene_variant	MODIFIER	LOC106559780	106559780	transcript	XR_002614262.1	pseudogene	-1	n.*154C>A
15	44282936	C	A	PASS	downstream_gene_variant	MODIFIER	LOC106559780	106559780	transcript	XR_002614263.1	pseudogene	-1	n.*154C>A
15	44282936	C	A	PASS	downstream_gene_variant	MODIFIER	LOC106559780	106559780	transcript	XR_002614264.1	pseudogene	-1	n.*154C>A
15	44282936	C	A	PASS	downstream_gene_variant	MODIFIER	LOC106559780	106559780	transcript	XR_002614265.1	pseudogene	-1	n.*154C>A
15	44282936	C	A	PASS	downstream_gene_variant	MODIFIER	LOC106559780	106559780	transcript	XR_002614266.1	pseudogene	-1	n.*154C>A
15	44282936	C	A	PASS	downstream_gene_variant	MODIFIER	LOC106559780	106559780	transcript	XR_002614269.1	pseudogene	-1	n.*154C>A
15	44282936	C	A	PASS	downstream_gene_variant	MODIFIER	LOC106559780	106559780	transcript	XR_002614270.1	pseudogene	-1	n.*154C>A
15	44282936	C	A	PASS	downstream_gene_variant	MODIFIER	LOC106559780	106559780	transcript	XR_002614273.1	pseudogene	-1	n.*154C>A
15	44282936	C	A	PASS	downstream_gene_variant	MODIFIER	LOC106559780	106559780	transcript	XR_002614274.1	pseudogene	-1	n.*154C>A
15	44282936	C	A	PASS	intergenic_region	MODIFIER	LOC106559780-LOC102155041	106559780-102155041	intergenic_region	106559780-102155041		-1	n.44282936C>A
15	47332607	A	C	PASS	intergenic_region	MODIFIER	LOC111098912-LOC111098913	111098912-111098913	intergenic_region	111098912-111098913		-1	n.47332607A>C
15	49202168	G	C	PASS	downstream_gene_variant	MODIFIER	LOC482646	482646	transcript	XM_014119553.2	protein_coding	-1	c.*2027G>C
15	49202168	G	C	PASS	downstream_gene_variant	MODIFIER	LOC482646	482646	transcript	XM_022403508.1	protein_coding	-1	c.*2027G>C
15	49202168	G	C	PASS	intron_variant	MODIFIER	SH3D19	482645	transcript	XM_014119549.2	protein_coding	1	c.-169-16085C>G
15	49202168	G	C	PASS	intron_variant	MODIFIER	SH3D19	482645	transcript	XM_014119550.2	protein_coding	1	c.-106-33856C>G
15	49780551	G	A	PASS	intergenic_region	MODIFIER	GATB-LOC111098915	475464-111098915	intergenic_region	475464-111098915		-1	n.49780551G>A
15	50106721	G	A	PASS	downstream_gene_variant	MODIFIER	LOC111090094	111090094	transcript	XR_002614328.1	pseudogene	-1	n.*2606C>T
15	50106721	G	A	PASS	intergenic_region	MODIFIER	LOC106559789-LOC111090094	106559789-111090094	intergenic_region	106559789-111090094		-1	n.50106721G>A
15	50199914	C	T	PASS	splice_region_variant&synonymous_variant	LOW	FBXW7	475465	transcript	XM_005629339.3	protein_coding	6	c.999G>A	p.Glu333Glu
15	50199914	C	T	PASS	splice_region_variant&synonymous_variant	LOW	FBXW7	475465	transcript	XM_848531.5	protein_coding	5	c.744G>A	p.Glu248Glu
15	50199914	C	T	PASS	splice_region_variant&synonymous_variant	LOW	FBXW7	475465	transcript	XM_532689.6	protein_coding	5	c.630G>A	p.Glu210Glu
15	50199914	C	T	PASS	splice_region_variant&synonymous_variant	LOW	FBXW7	475465	transcript	XM_022403516.1	protein_coding	6	c.999G>A	p.Glu333Glu
15	50751774	C	CAAAAAAATAAAAATAAAAAAATAAATCACATTA	PASS	intron_variant	MODIFIER	ARFIP1	475467	transcript	XM_005629348.2	protein_coding	9	c.1054-2648_1054-2647insAAAAAAATAAAAATAAAAAAATAAATCACATTA
15	50751774	C	CAAAAAAATAAAAATAAAAAAATAAATCACATTA	PASS	intron_variant	MODIFIER	ARFIP1	475467	transcript	XM_005629349.3	protein_coding	9	c.1054-2648_1054-2647insAAAAAAATAAAAATAAAAAAATAAATCACATTA
15	50751774	C	CAAAAAAATAAAAATAAAAAAATAAATCACATTA	PASS	intron_variant	MODIFIER	ARFIP1	475467	transcript	XM_532691.6	protein_coding	8	c.967-2648_967-2647insAAAAAAATAAAAATAAAAAAATAAATCACATTA
15	50751774	C	CAAAAAAATAAAAATAAAAAAATAAATCACATTA	PASS	intron_variant	MODIFIER	ARFIP1	475467	transcript	XM_005629351.2	protein_coding	8	c.967-2648_967-2647insAAAAAAATAAAAATAAAAAAATAAATCACATTA
15	50751774	C	CAAAAAAATAAAAATAAAAAAATAAATCACATTA	PASS	intron_variant	MODIFIER	ARFIP1	475467	transcript	XM_005629354.2	protein_coding	7	c.871-2648_871-2647insAAAAAAATAAAAATAAAAAAATAAATCACATTA
15	50751774	C	CAAAAAAATAAAAATAAAAAAATAAATCACATTA	PASS	intron_variant	MODIFIER	ARFIP1	475467	transcript	XM_022403521.1	protein_coding	9	c.967-2648_967-2647insAAAAAAATAAAAATAAAAAAATAAATCACATTA
15	50751774	C	CAAAAAAATAAAAATAAAAAAATAAATCACATTA	PASS	intron_variant	MODIFIER	ARFIP1	475467	transcript	XM_005629352.3	protein_coding	9	c.967-2648_967-2647insAAAAAAATAAAAATAAAAAAATAAATCACATTA
15	50751774	C	CAAAAAAATAAAAATAAAAAAATAAATCACATTA	PASS	intron_variant	MODIFIER	ARFIP1	475467	transcript	XM_005629353.3	protein_coding	8	c.967-2648_967-2647insAAAAAAATAAAAATAAAAAAATAAATCACATTA
15	50751774	C	CAAAAAAATAAAAATAAAAAAATAAATCACATTA	PASS	intron_variant	MODIFIER	ARFIP1	475467	transcript	XR_002614336.1	pseudogene	8	n.1199-2648_1199-2647insAAAAAAATAAAAATAAAAAAATAAATCACATTA
15	50751774	C	CAAAAAAATAAAAATAAAAAAATAAATCACATTA	PASS	intron_variant	MODIFIER	ARFIP1	475467	transcript	XM_022403522.1	protein_coding	6	c.745-2648_745-2647insAAAAAAATAAAAATAAAAAAATAAATCACATTA
15	52191042	G	A	PASS	intergenic_region	MODIFIER	LOC106559746-PLRG1	106559746-612490	intergenic_region	106559746-612490		-1	n.52191042G>A
15	52191047	A	T	PASS	intergenic_region	MODIFIER	LOC106559746-PLRG1	106559746-612490	intergenic_region	106559746-612490		-1	n.52191047A>T
15	55045740	T	A	PASS	intergenic_region	MODIFIER	LOC102156412-LOC100685384	102156412-100685384	intergenic_region	102156412-100685384		-1	n.55045740T>A
15	56935762	C	T	GATKstd	intergenic_region	MODIFIER	LOC111098923-LOC102152715	111098923-102152715	intergenic_region	111098923-102152715		-1	n.56935762C>T
15	62762509	A	T	PASS	intergenic_region	MODIFIER	SPOCK3-LOC111098928	482676-111098928	intergenic_region	482676-111098928		-1	n.62762509A>T
16	1182032	C	T	PASS	intergenic_region	MODIFIER	ADCY1-LOC111090204	607357-111090204	intergenic_region	607357-111090204		-1	n.1182032C>T
16	15806677	G	A	PASS	upstream_gene_variant	MODIFIER	LOC100688317	100688317	transcript	100688317	pseudogene	-1	n.-1202G>A
16	15806677	G	A	PASS	intergenic_region	MODIFIER	PRKAG2-LOC100688317	475546-100688317	intergenic_region	475546-100688317		-1	n.15806677G>A
16	15806679	A	T	PASS	upstream_gene_variant	MODIFIER	LOC100688317	100688317	transcript	100688317	pseudogene	-1	n.-1200A>T
16	15806679	A	T	PASS	intergenic_region	MODIFIER	PRKAG2-LOC100688317	475546-100688317	intergenic_region	475546-100688317		-1	n.15806679A>T
16	16831789	ATTTATTTATTTATTTATT	A	PASS	intergenic_region	MODIFIER	LOC111090258-LOC111090259	111090258-111090259	intergenic_region	111090258-111090259		-1	n.16831790_16831807delTTTATTTATTTATTTATT
16	19933497	T	G	PASS	upstream_gene_variant	MODIFIER	MIR153	100886150	transcript	NR_049428.1	pseudogene	-1	n.-1040A>C
16	19933497	T	G	PASS	upstream_gene_variant	MODIFIER	MIR153	100886150	transcript	TRANSCRIPT_100886150	pseudogene	-1	n.-1092A>C
16	19933497	T	G	PASS	intron_variant	MODIFIER	PTPRN2	482825	transcript	XM_005629714.2	protein_coding	20	c.2585+1485A>C
16	19933497	T	G	PASS	intron_variant	MODIFIER	PTPRN2	482825	transcript	XM_005629715.2	protein_coding	20	c.2582+1485A>C
16	19933498	C	A	PASS	upstream_gene_variant	MODIFIER	MIR153	100886150	transcript	NR_049428.1	pseudogene	-1	n.-1041G>T
16	19933498	C	A	PASS	upstream_gene_variant	MODIFIER	MIR153	100886150	transcript	TRANSCRIPT_100886150	pseudogene	-1	n.-1093G>T
16	19933498	C	A	PASS	intron_variant	MODIFIER	PTPRN2	482825	transcript	XM_005629714.2	protein_coding	20	c.2585+1484G>T
16	19933498	C	A	PASS	intron_variant	MODIFIER	PTPRN2	482825	transcript	XM_005629715.2	protein_coding	20	c.2582+1484G>T
16	21179215	A	G	PASS	intergenic_region	MODIFIER	LOC111090267-LOC111090199	111090267-111090199	intergenic_region	111090267-111090199		-1	n.21179215A>G
16	25174748	C	A	PASS	intergenic_region	MODIFIER	LOC111090282-TCIM	111090282-607623	intergenic_region	111090282-607623		-1	n.25174748C>A
16	26373582	A	G	PASS	intron_variant	MODIFIER	LOC475578	475578	transcript	XM_022404026.1	protein_coding	6	c.517-9777T>C
16	26373582	A	G	PASS	intron_variant	MODIFIER	LOC475578	475578	transcript	XM_022404028.1	protein_coding	6	c.295-9777T>C
16	26373582	A	G	PASS	intron_variant	MODIFIER	LOC475578	475578	transcript	XM_022404029.1	protein_coding	5	c.295-9777T>C
16	26373582	A	G	PASS	intron_variant	MODIFIER	LOC475578	475578	transcript	XM_005629840.2	protein_coding	6	c.517-9777T>C
16	26373582	A	G	PASS	intron_variant	MODIFIER	LOC475578	475578	transcript	XM_022404027.1	protein_coding	6	c.517-9777T>C
16	26373582	A	G	PASS	intron_variant	MODIFIER	LOC475578	475578	transcript	XM_532797.6	protein_coding	6	c.517-9777T>C
16	26373582	A	G	PASS	intron_variant	MODIFIER	LOC475578	475578	transcript	XR_002614630.1	pseudogene	6	n.582-9777T>C
16	26373583	G	A	PASS	intron_variant	MODIFIER	LOC475578	475578	transcript	XM_022404026.1	protein_coding	6	c.517-9778C>T
16	26373583	G	A	PASS	intron_variant	MODIFIER	LOC475578	475578	transcript	XM_022404028.1	protein_coding	6	c.295-9778C>T
16	26373583	G	A	PASS	intron_variant	MODIFIER	LOC475578	475578	transcript	XM_022404029.1	protein_coding	5	c.295-9778C>T
16	26373583	G	A	PASS	intron_variant	MODIFIER	LOC475578	475578	transcript	XM_005629840.2	protein_coding	6	c.517-9778C>T
16	26373583	G	A	PASS	intron_variant	MODIFIER	LOC475578	475578	transcript	XM_022404027.1	protein_coding	6	c.517-9778C>T
16	26373583	G	A	PASS	intron_variant	MODIFIER	LOC475578	475578	transcript	XM_532797.6	protein_coding	6	c.517-9778C>T
16	26373583	G	A	PASS	intron_variant	MODIFIER	LOC475578	475578	transcript	XR_002614630.1	pseudogene	6	n.582-9778C>T
16	26373616	G	A	PASS	intron_variant	MODIFIER	LOC475578	475578	transcript	XM_022404026.1	protein_coding	6	c.517-9811C>T
16	26373616	G	A	PASS	intron_variant	MODIFIER	LOC475578	475578	transcript	XM_022404028.1	protein_coding	6	c.295-9811C>T
16	26373616	G	A	PASS	intron_variant	MODIFIER	LOC475578	475578	transcript	XM_022404029.1	protein_coding	5	c.295-9811C>T
16	26373616	G	A	PASS	intron_variant	MODIFIER	LOC475578	475578	transcript	XM_005629840.2	protein_coding	6	c.517-9811C>T
16	26373616	G	A	PASS	intron_variant	MODIFIER	LOC475578	475578	transcript	XM_022404027.1	protein_coding	6	c.517-9811C>T
16	26373616	G	A	PASS	intron_variant	MODIFIER	LOC475578	475578	transcript	XM_532797.6	protein_coding	6	c.517-9811C>T
16	26373616	G	A	PASS	intron_variant	MODIFIER	LOC475578	475578	transcript	XR_002614630.1	pseudogene	6	n.582-9811C>T
16	26373627	C	G	PASS	intron_variant	MODIFIER	LOC475578	475578	transcript	XM_022404026.1	protein_coding	6	c.517-9822G>C
16	26373627	C	G	PASS	intron_variant	MODIFIER	LOC475578	475578	transcript	XM_022404028.1	protein_coding	6	c.295-9822G>C
16	26373627	C	G	PASS	intron_variant	MODIFIER	LOC475578	475578	transcript	XM_022404029.1	protein_coding	5	c.295-9822G>C
16	26373627	C	G	PASS	intron_variant	MODIFIER	LOC475578	475578	transcript	XM_005629840.2	protein_coding	6	c.517-9822G>C
16	26373627	C	G	PASS	intron_variant	MODIFIER	LOC475578	475578	transcript	XM_022404027.1	protein_coding	6	c.517-9822G>C
16	26373627	C	G	PASS	intron_variant	MODIFIER	LOC475578	475578	transcript	XM_532797.6	protein_coding	6	c.517-9822G>C
16	26373627	C	G	PASS	intron_variant	MODIFIER	LOC475578	475578	transcript	XR_002614630.1	pseudogene	6	n.582-9822G>C
16	26373650	G	A	PASS	intron_variant	MODIFIER	LOC475578	475578	transcript	XM_022404026.1	protein_coding	6	c.517-9845C>T
16	26373650	G	A	PASS	intron_variant	MODIFIER	LOC475578	475578	transcript	XM_022404028.1	protein_coding	6	c.295-9845C>T
16	26373650	G	A	PASS	intron_variant	MODIFIER	LOC475578	475578	transcript	XM_022404029.1	protein_coding	5	c.295-9845C>T
16	26373650	G	A	PASS	intron_variant	MODIFIER	LOC475578	475578	transcript	XM_005629840.2	protein_coding	6	c.517-9845C>T
16	26373650	G	A	PASS	intron_variant	MODIFIER	LOC475578	475578	transcript	XM_022404027.1	protein_coding	6	c.517-9845C>T
16	26373650	G	A	PASS	intron_variant	MODIFIER	LOC475578	475578	transcript	XM_532797.6	protein_coding	6	c.517-9845C>T
16	26373650	G	A	PASS	intron_variant	MODIFIER	LOC475578	475578	transcript	XR_002614630.1	pseudogene	6	n.582-9845C>T
16	31895528	G	A	PASS	intron_variant	MODIFIER	NRG1	482861	transcript	XM_852768.4	protein_coding	1	c.97+22034C>T
16	31895528	G	A	PASS	intron_variant	MODIFIER	NRG1	482861	transcript	XM_014120023.2	protein_coding	1	c.122-24845C>T
16	31895528	G	A	PASS	intron_variant	MODIFIER	NRG1	482861	transcript	XM_022404071.1	protein_coding	1	c.122-24845C>T
16	31895528	G	A	PASS	intron_variant	MODIFIER	NRG1	482861	transcript	XM_022404072.1	protein_coding	1	c.122-24845C>T
16	31895528	G	A	PASS	intron_variant	MODIFIER	NRG1	482861	transcript	XM_022404074.1	protein_coding	1	c.122-24845C>T
16	31895528	G	A	PASS	intron_variant	MODIFIER	NRG1	482861	transcript	XM_022404075.1	protein_coding	1	c.122-24845C>T
16	31895576	A	G	PASS	intron_variant	MODIFIER	NRG1	482861	transcript	XM_852768.4	protein_coding	1	c.97+21986T>C
16	31895576	A	G	PASS	intron_variant	MODIFIER	NRG1	482861	transcript	XM_014120023.2	protein_coding	1	c.122-24893T>C
16	31895576	A	G	PASS	intron_variant	MODIFIER	NRG1	482861	transcript	XM_022404071.1	protein_coding	1	c.122-24893T>C
16	31895576	A	G	PASS	intron_variant	MODIFIER	NRG1	482861	transcript	XM_022404072.1	protein_coding	1	c.122-24893T>C
16	31895576	A	G	PASS	intron_variant	MODIFIER	NRG1	482861	transcript	XM_022404074.1	protein_coding	1	c.122-24893T>C
16	31895576	A	G	PASS	intron_variant	MODIFIER	NRG1	482861	transcript	XM_022404075.1	protein_coding	1	c.122-24893T>C
16	31895584	G	T	PASS	intron_variant	MODIFIER	NRG1	482861	transcript	XM_852768.4	protein_coding	1	c.97+21978C>A
16	31895584	G	T	PASS	intron_variant	MODIFIER	NRG1	482861	transcript	XM_014120023.2	protein_coding	1	c.122-24901C>A
16	31895584	G	T	PASS	intron_variant	MODIFIER	NRG1	482861	transcript	XM_022404071.1	protein_coding	1	c.122-24901C>A
16	31895584	G	T	PASS	intron_variant	MODIFIER	NRG1	482861	transcript	XM_022404072.1	protein_coding	1	c.122-24901C>A
16	31895584	G	T	PASS	intron_variant	MODIFIER	NRG1	482861	transcript	XM_022404074.1	protein_coding	1	c.122-24901C>A
16	31895584	G	T	PASS	intron_variant	MODIFIER	NRG1	482861	transcript	XM_022404075.1	protein_coding	1	c.122-24901C>A
16	33480611	T	G	PASS	intron_variant	MODIFIER	TEX15	100686345	transcript	XM_003432107.4	protein_coding	3	c.321-8662T>G
16	33480611	T	G	PASS	intron_variant	MODIFIER	TEX15	100686345	transcript	XM_022404083.1	protein_coding	5	c.306-8662T>G
16	33480611	T	G	PASS	intron_variant	MODIFIER	TEX15	100686345	transcript	XM_022404085.1	protein_coding	4	c.306-8662T>G
16	33480611	T	G	PASS	intron_variant	MODIFIER	TEX15	100686345	transcript	XM_005629891.3	protein_coding	4	c.306-8662T>G
16	33480611	T	G	PASS	intron_variant	MODIFIER	TEX15	100686345	transcript	XM_022404084.1	protein_coding	5	c.306-8662T>G
16	33480611	T	G	PASS	intron_variant	MODIFIER	TEX15	100686345	transcript	XM_022404086.1	protein_coding	3	c.321-8662T>G
16	37659478	C	A	PASS	intron_variant	MODIFIER	SGCZ	482890	transcript	XM_022404125.1	protein_coding	2	c.235-14924G>T
16	42171605	A	T	PASS	intergenic_region	MODIFIER	LOC100688919-TRIML1	100688919-475619	intergenic_region	100688919-475619		-1	n.42171605A>T
16	42938694	A	AAAG	PASS	intergenic_region	MODIFIER	LOC100688919-TRIML1	100688919-475619	intergenic_region	100688919-475619		-1	n.42938694_42938695insAAG
16	43031459	C	A	PASS	intergenic_region	MODIFIER	TRIML2-ZFP42	482902-100856057	intergenic_region	482902-100856057		-1	n.43031459C>A
16	43135733	C	T	PASS	intergenic_region	MODIFIER	ZFP42-LOC111090179	100856057-111090179	intergenic_region	100856057-111090179		-1	n.43135733C>T
16	43343170	GCT	G	PASS	intergenic_region	MODIFIER	LOC111090179-LOC111090180	111090179-111090180	intergenic_region	111090179-111090180		-1	n.43343171_43343172delCT
16	43425234	G	A	PASS	intergenic_region	MODIFIER	LOC111090180-LOC100682675	111090180-100682675	intergenic_region	111090180-100682675		-1	n.43425234G>A
16	43427525	A	G	PASS	intergenic_region	MODIFIER	LOC111090180-LOC100682675	111090180-100682675	intergenic_region	111090180-100682675		-1	n.43427525A>G
16	43427533	T	A	PASS	intergenic_region	MODIFIER	LOC111090180-LOC100682675	111090180-100682675	intergenic_region	111090180-100682675		-1	n.43427533T>A
16	43427545	G	A	PASS	intergenic_region	MODIFIER	LOC111090180-LOC100682675	111090180-100682675	intergenic_region	111090180-100682675		-1	n.43427545G>A
16	43427611	A	T	PASS	intergenic_region	MODIFIER	LOC111090180-LOC100682675	111090180-100682675	intergenic_region	111090180-100682675		-1	n.43427611A>T
16	43770547	G	A	PASS	intergenic_region	MODIFIER	LOC100682675-LOC100682827	100682675-100682827	intergenic_region	100682675-100682827		-1	n.43770547G>A
16	43862090	C	T	PASS	intergenic_region	MODIFIER	LOC100682675-LOC100682827	100682675-100682827	intergenic_region	100682675-100682827		-1	n.43862090C>T
16	43948975	C	T	PASS	intergenic_region	MODIFIER	LOC100682675-LOC100682827	100682675-100682827	intergenic_region	100682675-100682827		-1	n.43948975C>T
16	43994850	T	C	PASS	intergenic_region	MODIFIER	LOC100682827-FAT1	100682827-475621	intergenic_region	100682827-475621		-1	n.43994850T>C
16	44089090	C	G	PASS	intergenic_region	MODIFIER	LOC100682827-FAT1	100682827-475621	intergenic_region	100682827-475621		-1	n.44089090C>G
16	44089091	G	A	PASS	intergenic_region	MODIFIER	LOC100682827-FAT1	100682827-475621	intergenic_region	100682827-475621		-1	n.44089091G>A
16	44091329	A	C	PASS	intergenic_region	MODIFIER	LOC100682827-FAT1	100682827-475621	intergenic_region	100682827-475621		-1	n.44091329A>C
16	44116015	A	G	PASS	upstream_gene_variant	MODIFIER	FAT1	475621	transcript	XM_022404178.1	protein_coding	-1	c.-12389A>G
16	44116015	A	G	PASS	intron_variant	MODIFIER	FAT1	475621	transcript	XM_022404177.1	protein_coding	1	c.-19+2034A>G
16	44116015	A	G	PASS	intron_variant	MODIFIER	FAT1	475621	transcript	XR_002614739.1	pseudogene	1	n.361+2034A>G
16	44116015	A	G	PASS	intron_variant	MODIFIER	FAT1	475621	transcript	XR_002614738.1	pseudogene	1	n.361+2034A>G
16	44116015	A	G	PASS	intron_variant	MODIFIER	FAT1	475621	transcript	XM_022404179.1	protein_coding	1	c.-19+2034A>G
16	44116015	A	G	PASS	intron_variant	MODIFIER	FAT1	475621	transcript	XM_014120154.2	protein_coding	1	c.-19+2034A>G
16	44116323	T	C	PASS	upstream_gene_variant	MODIFIER	FAT1	475621	transcript	XM_022404178.1	protein_coding	-1	c.-12081T>C
16	44116323	T	C	PASS	intron_variant	MODIFIER	FAT1	475621	transcript	XM_022404177.1	protein_coding	1	c.-19+2342T>C
16	44116323	T	C	PASS	intron_variant	MODIFIER	FAT1	475621	transcript	XR_002614739.1	pseudogene	1	n.361+2342T>C
16	44116323	T	C	PASS	intron_variant	MODIFIER	FAT1	475621	transcript	XR_002614738.1	pseudogene	1	n.361+2342T>C
16	44116323	T	C	PASS	intron_variant	MODIFIER	FAT1	475621	transcript	XM_022404179.1	protein_coding	1	c.-19+2342T>C
16	44116323	T	C	PASS	intron_variant	MODIFIER	FAT1	475621	transcript	XM_014120154.2	protein_coding	1	c.-19+2342T>C
16	44755544	T	C	PASS	intergenic_region	MODIFIER	LOC111090181-LOC111090337	111090181-111090337	intergenic_region	111090181-111090337		-1	n.44755544T>C
16	44774795	T	TCTG	PASS	intergenic_region	MODIFIER	LOC111090181-LOC111090337	111090181-111090337	intergenic_region	111090181-111090337		-1	n.44774795_44774796insCTG
16	45091778	G	T	PASS	intergenic_region	MODIFIER	SORBS2-PDLIM3	482906-482907	intergenic_region	482906-482907		-1	n.45091778G>T
16	45879368	CATT	C	PASS	intron_variant	MODIFIER	PRIMPOL	475632	transcript	XM_005629990.2	protein_coding	8	c.844+3777_844+3779delAAT
16	45879368	CATT	C	PASS	intron_variant	MODIFIER	PRIMPOL	475632	transcript	XM_014120170.2	protein_coding	8	c.844+3777_844+3779delAAT
16	45879368	CATT	C	PASS	intron_variant	MODIFIER	PRIMPOL	475632	transcript	XM_532846.6	protein_coding	8	c.844+3777_844+3779delAAT
16	45879368	CATT	C	PASS	intron_variant	MODIFIER	PRIMPOL	475632	transcript	XM_005629991.3	protein_coding	8	c.841+3777_841+3779delAAT
16	45879368	CATT	C	PASS	intron_variant	MODIFIER	PRIMPOL	475632	transcript	XM_005629992.3	protein_coding	8	c.844+3777_844+3779delAAT
16	45879368	CATT	C	PASS	intron_variant	MODIFIER	PRIMPOL	475632	transcript	XM_005629993.3	protein_coding	8	c.844+3777_844+3779delAAT
16	46204111	G	A	PASS	intron_variant	MODIFIER	LOC100683547	100683547	transcript	XR_294405.2	pseudogene	2	n.332-9375G>A
16	46720438	C	T	PASS	intron_variant	MODIFIER	TRAPPC11	482914	transcript	XM_540029.6	protein_coding	10	c.1113+242G>A
16	46720438	C	T	PASS	intron_variant	MODIFIER	TRAPPC11	482914	transcript	XM_022404239.1	protein_coding	10	c.1113+242G>A
16	46739622	A	T	PASS	missense_variant&splice_region_variant	MODERATE	RWDD4	403525	transcript	NM_001286853.1	protein_coding	2	c.25A>T	p.Met9Leu
16	46739622	A	T	PASS	splice_region_variant&non_coding_transcript_exon_variant	LOW	RWDD4	403525	transcript	XR_001317915.2	pseudogene	2	n.242A>T
16	46739622	A	T	PASS	upstream_gene_variant	MODIFIER	TRAPPC11	482914	transcript	XM_540029.6	protein_coding	-1	c.-6642T>A
16	46739622	A	T	PASS	upstream_gene_variant	MODIFIER	TRAPPC11	482914	transcript	XM_022404239.1	protein_coding	-1	c.-6642T>A
16	46797079	A	C	PASS	intergenic_region	MODIFIER	LOC111090346-ING2	111090346-482916	intergenic_region	111090346-482916		-1	n.46797079A>C
16	47790415	C	T	PASS	intron_variant	MODIFIER	TENM3	475637	transcript	XM_022404243.1	protein_coding	2	c.511+71887G>A
16	47790415	C	T	PASS	intron_variant	MODIFIER	TENM3	475637	transcript	XM_022404244.1	protein_coding	2	c.511+71887G>A
16	47790415	C	T	PASS	intron_variant	MODIFIER	TENM3	475637	transcript	XM_022404245.1	protein_coding	2	c.511+71887G>A
16	47790415	C	T	PASS	intron_variant	MODIFIER	TENM3	475637	transcript	XM_022404246.1	protein_coding	2	c.511+71887G>A
16	47790415	C	T	PASS	intron_variant	MODIFIER	TENM3	475637	transcript	XM_022404247.1	protein_coding	2	c.511+71887G>A
16	47790415	C	T	PASS	intron_variant	MODIFIER	TENM3	475637	transcript	XM_022404248.1	protein_coding	2	c.511+71887G>A
16	47790415	C	T	PASS	intron_variant	MODIFIER	TENM3	475637	transcript	XM_022404249.1	protein_coding	2	c.511+71887G>A
16	47790415	C	T	PASS	intron_variant	MODIFIER	TENM3	475637	transcript	XM_022404250.1	protein_coding	1	c.232+92591G>A
16	47806277	C	T	PASS	intron_variant	MODIFIER	TENM3	475637	transcript	XM_022404243.1	protein_coding	2	c.511+56025G>A
16	47806277	C	T	PASS	intron_variant	MODIFIER	TENM3	475637	transcript	XM_022404244.1	protein_coding	2	c.511+56025G>A
16	47806277	C	T	PASS	intron_variant	MODIFIER	TENM3	475637	transcript	XM_022404245.1	protein_coding	2	c.511+56025G>A
16	47806277	C	T	PASS	intron_variant	MODIFIER	TENM3	475637	transcript	XM_022404246.1	protein_coding	2	c.511+56025G>A
16	47806277	C	T	PASS	intron_variant	MODIFIER	TENM3	475637	transcript	XM_022404247.1	protein_coding	2	c.511+56025G>A
16	47806277	C	T	PASS	intron_variant	MODIFIER	TENM3	475637	transcript	XM_022404248.1	protein_coding	2	c.511+56025G>A
16	47806277	C	T	PASS	intron_variant	MODIFIER	TENM3	475637	transcript	XM_022404249.1	protein_coding	2	c.511+56025G>A
16	47806277	C	T	PASS	intron_variant	MODIFIER	TENM3	475637	transcript	XM_022404250.1	protein_coding	1	c.232+76729G>A
16	47864618	G	A	PASS	intron_variant	MODIFIER	TENM3	475637	transcript	XM_022404243.1	protein_coding	1	c.233-2038C>T
16	47864618	G	A	PASS	intron_variant	MODIFIER	TENM3	475637	transcript	XM_022404244.1	protein_coding	1	c.233-2038C>T
16	47864618	G	A	PASS	intron_variant	MODIFIER	TENM3	475637	transcript	XM_022404245.1	protein_coding	1	c.233-2038C>T
16	47864618	G	A	PASS	intron_variant	MODIFIER	TENM3	475637	transcript	XM_022404246.1	protein_coding	1	c.233-2038C>T
16	47864618	G	A	PASS	intron_variant	MODIFIER	TENM3	475637	transcript	XM_022404247.1	protein_coding	1	c.233-2038C>T
16	47864618	G	A	PASS	intron_variant	MODIFIER	TENM3	475637	transcript	XM_022404248.1	protein_coding	1	c.233-2038C>T
16	47864618	G	A	PASS	intron_variant	MODIFIER	TENM3	475637	transcript	XM_022404249.1	protein_coding	1	c.233-2038C>T
16	47864618	G	A	PASS	intron_variant	MODIFIER	TENM3	475637	transcript	XM_022404250.1	protein_coding	1	c.232+18388C>T
16	49114087	T	C	PASS	intergenic_region	MODIFIER	LOC111090352-LOC111090184	111090352-111090184	intergenic_region	111090352-111090184		-1	n.49114087T>C
16	49399876	G	A	PASS	intergenic_region	MODIFIER	LOC102156958-LOC111090185	102156958-111090185	intergenic_region	102156958-111090185		-1	n.49399876G>A
16	49528367	A	T	PASS	intergenic_region	MODIFIER	LOC102156958-LOC111090185	102156958-111090185	intergenic_region	102156958-111090185		-1	n.49528367A>T
16	50342448	C	T	PASS	intergenic_region	MODIFIER	LOC111090187-LOC111090354	111090187-111090354	intergenic_region	111090187-111090354		-1	n.50342448C>T
16	50625717	T	C	PASS	intergenic_region	MODIFIER	LOC111090187-LOC111090354	111090187-111090354	intergenic_region	111090187-111090354		-1	n.50625717T>C
16	50710133	T	A	PASS	intron_variant	MODIFIER	LOC111090354	111090354	transcript	XR_002614772.1	pseudogene	2	n.257-27517A>T
16	50716975	G	A	PASS	intron_variant	MODIFIER	LOC111090354	111090354	transcript	XR_002614772.1	pseudogene	2	n.257-34359C>T
16	50932359	GT	G	PASS	intron_variant	MODIFIER	LOC102157108	102157108	transcript	XM_022404252.1	protein_coding	2	c.43+51363delT
16	51050061	GCTGACTCTCCCTGCAACTCTCTCTCTCGCTCGCTCTCAAATAAGTAAATAAATAAA	G	PASS	intergenic_region	MODIFIER	LOC102157108-LOC100685409	102157108-100685409	intergenic_region	102157108-100685409		-1	n.51050062_51050117delCTGACTCTCCCTGCAACTCTCTCTCTCGCTCGCTCTCAAATAAGTAAATAAATAAA
16	51050324	A	G	PASS	intergenic_region	MODIFIER	LOC102157108-LOC100685409	102157108-100685409	intergenic_region	102157108-100685409		-1	n.51050324A>G
16	51069020	G	C	PASS	intergenic_region	MODIFIER	LOC102157108-LOC100685409	102157108-100685409	intergenic_region	102157108-100685409		-1	n.51069020G>C
16	51124469	G	A	PASS	intergenic_region	MODIFIER	LOC102157108-LOC100685409	102157108-100685409	intergenic_region	102157108-100685409		-1	n.51124469G>A
16	51178965	C	T	GATKstd	upstream_gene_variant	MODIFIER	LOC100685409	100685409	transcript	100685409	pseudogene	-1	n.-3771G>A
16	51178965	C	T	GATKstd	intergenic_region	MODIFIER	LOC100685409-LOC111090194	100685409-111090194	intergenic_region	100685409-111090194		-1	n.51178965C>T
16	52285782	T	TACGC	PASS	upstream_gene_variant	MODIFIER	LOC102151680	102151680	transcript	XM_005630020.3	protein_coding	-1	c.-1666_-1665insGCGT
16	52285782	T	TACGC	PASS	intergenic_region	MODIFIER	LOC102151680-LOC102151763	102151680-102151763	intergenic_region	102151680-102151763		-1	n.52285782_52285783insACGC
16	52285784	AGTGG	A	PASS	upstream_gene_variant	MODIFIER	LOC102151680	102151680	transcript	XM_005630020.3	protein_coding	-1	c.-1671_-1668delCCAC
16	52285784	AGTGG	A	PASS	intergenic_region	MODIFIER	LOC102151680-LOC102151763	102151680-102151763	intergenic_region	102151680-102151763		-1	n.52285785_52285788delGTGG
16	52405940	AT	A	PASS	intron_variant	MODIFIER	NEIL3	475639	transcript	XM_532852.5	protein_coding	6	c.875+2247delA
16	52405940	AT	A	PASS	intron_variant	MODIFIER	NEIL3	475639	transcript	XR_002614775.1	pseudogene	6	n.974+2247delA
16	52405940	AT	A	PASS	intron_variant	MODIFIER	NEIL3	475639	transcript	XR_002614776.1	pseudogene	6	n.974+2247delA
16	52405940	AT	A	PASS	intron_variant	MODIFIER	NEIL3	475639	transcript	XM_022404256.1	protein_coding	6	c.875+2247delA
16	52405940	AT	A	PASS	intron_variant	MODIFIER	NEIL3	475639	transcript	XM_022404272.1	protein_coding	8	c.617+2247delA
16	52405940	AT	A	PASS	intron_variant	MODIFIER	NEIL3	475639	transcript	XM_022404258.1	protein_coding	8	c.869+2247delA
16	52405940	AT	A	PASS	intron_variant	MODIFIER	NEIL3	475639	transcript	XM_022404264.1	protein_coding	10	c.866+2247delA
16	52405940	AT	A	PASS	intron_variant	MODIFIER	NEIL3	475639	transcript	XM_022404266.1	protein_coding	9	c.866+2247delA
16	52405940	AT	A	PASS	intron_variant	MODIFIER	NEIL3	475639	transcript	XM_022404269.1	protein_coding	7	c.617+2247delA
16	52405940	AT	A	PASS	intron_variant	MODIFIER	NEIL3	475639	transcript	XM_022404260.1	protein_coding	9	c.869+2247delA
16	52405940	AT	A	PASS	intron_variant	MODIFIER	NEIL3	475639	transcript	XM_022404265.1	protein_coding	11	c.866+2247delA
16	52405940	AT	A	PASS	intron_variant	MODIFIER	NEIL3	475639	transcript	XM_005630022.2	protein_coding	9	c.779+2247delA
16	52405940	AT	A	PASS	intron_variant	MODIFIER	NEIL3	475639	transcript	XM_005630024.2	protein_coding	7	c.617+2247delA
16	52405940	AT	A	PASS	intron_variant	MODIFIER	NEIL3	475639	transcript	XM_022404257.1	protein_coding	8	c.869+2247delA
16	52405940	AT	A	PASS	intron_variant	MODIFIER	NEIL3	475639	transcript	XM_022404261.1	protein_coding	10	c.866+2247delA
16	52405940	AT	A	PASS	intron_variant	MODIFIER	NEIL3	475639	transcript	XM_022404263.1	protein_coding	9	c.866+2247delA
16	52405940	AT	A	PASS	intron_variant	MODIFIER	NEIL3	475639	transcript	XM_022404267.1	protein_coding	9	c.803+2247delA
16	52405940	AT	A	PASS	intron_variant	MODIFIER	NEIL3	475639	transcript	XM_022404271.1	protein_coding	8	c.617+2247delA
16	52405940	AT	A	PASS	intron_variant	MODIFIER	NEIL3	475639	transcript	XM_022404259.1	protein_coding	9	c.869+2247delA
16	52405940	AT	A	PASS	intron_variant	MODIFIER	NEIL3	475639	transcript	XM_022404268.1	protein_coding	6	c.875+2247delA
16	53242509	G	A	PASS	intron_variant	MODIFIER	LOC106559854	106559854	transcript	XR_001317918.2	pseudogene	3	n.1479+1255C>T
16	53242509	G	A	PASS	non_coding_transcript_exon_variant	MODIFIER	LOC106559854	106559854	transcript	XR_002614786.1	pseudogene	4	n.1527C>T
16	53242509	G	A	PASS	non_coding_transcript_exon_variant	MODIFIER	LOC106559854	106559854	transcript	XR_001317919.2	pseudogene	4	n.1527C>T
16	53527477	G	A	PASS	intergenic_region	MODIFIER	WDR17-LOC609081	482934-609081	intergenic_region	482934-609081		-1	n.53527477G>A
16	53537056	G	C	PASS	intergenic_region	MODIFIER	WDR17-LOC609081	482934-609081	intergenic_region	482934-609081		-1	n.53537056G>C
[truncated: 9,584 more rows]
